# Supplementary material for: Comprehensive aptamer-based screening identifies a spectrum of urinary biomarkers of lupus nephritis across ethnicities
Source: Nat Commun. 2020 May 4;11:2197. doi: 10.1038/s41467-020-15986-3 (PMC7198599; doi:10.1038/s41467-020-15986-3)
Supplement: Supplementary file 3 — Source data [file 41467_2020_15986_MOESM3_ESM.xlsx]

## Sheet: Figure 1
Figure 1: Aptamer-based Screening of Lupus Nephritis Urine Samples for 1129 proteins
	Target	C4b	Coagulation Factor XI	CTACK	Endostatin	TIMP-1	tPA	EG-VEGF	TIMP-2	TGF-b1	VEGF sR3	C5	Apo E	BDNF	bFGF-R	C8	Cathepsin G	CXCL16, soluble	FGF-10	FGF-8B	GIIE	GV	IL-12	MIP-3a	SAP	SCF sR	TIMP-3	TWEAK	Angiopoietin-4	Cadherin E	GFRa-3	Ephrin-B3	GFRa-2	6Ckine	RANTES	HMG-1	OPG	b-Endorphin	Factor I	IGFBP-2	IGFBP-3	Leptin	MCP-1	MMP-9	Myeloperoxidase	PRL	ROR1	VEGF	4-1BB
	Target Full	Complement C4b	Coagulation Factor XI	C-C motif chemokine 27	Endostatin	Metalloproteinase inhibitor 1	Tissue-type plasminogen activator	Prokineticin-1	Metalloproteinase inhibitor 2	Transforming growth factor beta-1	Vascular endothelial growth factor receptor 3	Complement C5	Apolipoprotein E	Brain-derived neurotrophic factor	Fibroblast growth factor receptor 1	Complement component C8	Cathepsin G	C-X-C motif chemokine 16	Fibroblast growth factor 10	Fibroblast growth factor 8 isoform B	Group IIE secretory phospholipase A2	Calcium-dependent phospholipase A2	Interleukin-12	C-C motif chemokine 20	Serum amyloid P-component	Mast/stem cell growth factor receptor Kit	Metalloproteinase inhibitor 3	Tumor necrosis factor ligand superfamily member 12	Angiopoietin-4	Cadherin-1	GDNF family receptor alpha-3	Ephrin-B3	GDNF family receptor alpha-2	C-C motif chemokine 21	C-C motif chemokine 5	High mobility group protein B1	Tumor necrosis factor receptor superfamily member 11B	Beta-endorphin	Complement factor I	Insulin-like growth factor-binding protein 2	Insulin-like growth factor-binding protein 3	Leptin	C-C motif chemokine 2	Matrix metalloproteinase-9	Myeloperoxidase	Prolactin	Tyrosine-protein kinase transmembrane receptor ROR1	Vascular endothelial growth factor A	Tumor necrosis factor receptor superfamily member 9
	UnitProt	P0C0L4 P0C0L5	P03951	Q9Y4X3	P39060	P01033	P00750	P58294	P16035	P01137	P35916	P01031	P02649	P23560	P11362	P07357,P07358,P07360	P08311	Q9H2A7	O15520	P55075	Q9NZK7	P39877	P29459, P29460	P78556	P02743	P10721	P35625	O43508	Q9Y264	P12830	O60609	Q15768	O00451	O00585	P13501	P09429	O00300	P01189	P05156	P18065	P17936	P41159	P13500	P14780	P05164	P01236	Q01973	P15692	Q07011
Sample ID
AC7	Ctrl	14.7666	151.597	16.5111	75.7985	1348.57	31.4251	17.371	5763.96	67.5184	25.43	24.2998	175.479	29.312	440.688	119.287	27.5921	70.7371	11.2039	64.226	17.4693	13.1941	44.8649	23.3661	52.457	161.007	47.8624	27.9853	25.3808	1552.95	33.7838	26.9779	40.3194	51.769	37.2973	65.774	212.187	16.4619	19143.3	12089.4	120.59	21.7445	19.0172	59.9263	62.7764	36.5356	2683.37	286.265	45.4791
AC8	Ctrl	16.7077	102.769	30.4923	38.3385	676.523	30.4	23.2308	11220.8	80.3692	23.9077	32.1846	97.9385	43.8154	292.738	130.308	39.2	91.5692	11.7846	78.3077	23.7231	22.7077	67.0154	25.6615	52.6154	164.615	43.8769	41.0154	30.0308	552.554	41.2615	35.8154	70.8923	140.4	72.5231	70.4615	225.662	32.6769	13308.3	32173.4	141.323	85.1077	53.5692	63.9692	38.8615	144.123	1493.94	275.477	58.0615
AC5	Ctrl	32.7519	899.031	25.3876	98.1395	1317.91	72.1705	25.3488	25721.9	111.512	39.2636	51.5891	204.845	46.5504	373.45	203.411	40.3876	121.202	16.0853	102.829	25.2713	20.3101	67.5194	36.0078	3297.64	844.496	196.512	61.7829	38.9147	1851.82	52.0155	40.3488	86.0853	172.171	89.6124	110.078	379.922	25.814	56128.3	24102.9	313.372	32.8295	54.2636	47.093	183.217	59.2248	6366.16	1011.4	26.8992
AC31	Ctrl	14.8276	37.3563	19.1494	33.1954	46.046	21.6552	18.4368	609.448	73.908	20.4138	22.9655	69.7701	32.9655	270.851	125.609	31.8851	72.4138	11.7241	75.908	18.8276	14.8046	50.3218	26.7586	109.471	146.138	28.8506	36.9195	28.9195	195.31	38.6897	29.0805	39.3563	20.6207	29.3793	65.5632	173.494	17.7011	2139.01	4360.34	75.0345	21.2644	27.8391	12.092	26.4368	38.4598	1464.83	38.9885	69.4023
AC29	Ctrl	12.1005	283.242	13.7443	74.2466	391.575	26.9863	14.2466	7646.21	56.7808	22.3516	24.9772	147.785	26.621	337.192	107.192	12.9224	73.2648	9.40639	46.0959	15.7534	12.8539	32.1461	12.7854	391.621	469.817	20.5479	10.8447	20.3196	719.064	26.758	17.1233	50.3196	42.3973	53.9726	67.2374	187.534	17.0091	22523.7	13009.1	75.7991	20.9589	26.8037	24.726	36.347	39.7945	4457.15	259.521	55.8447
AC33	Ctrl	11.0738	331.745	13.9597	153.4	349.776	21.5884	13.2886	9034.65	60.7159	19.1723	28.9709	122.841	24.4072	561.566	108.166	2252.01	65.7942	8.54586	54.34	14.3624	11.9239	39.5749	16.5772	2722.71	457.539	96.8904	16.3311	19.9329	2221.59	30.2013	21.7002	43.8479	47.1588	30.7606	136.98	221.477	15.2796	13160.5	11239.3	315.101	35.9955	15.1678	915.638	5110.18	100.089	2236.13	254.519	23.3333
AC1	Ctrl	17.9564	85.7493	21.2262	33.624	168.992	23.9782	20.654	11168.3	83.8692	26.8937	28.2561	102.752	36.4578	443.978	154.959	34.5504	83.188	12.2616	80.0817	20.8719	16.485	55.7766	30.545	56.0763	381.58	27.2752	41.4714	31.6076	134.06	40.9809	31.9346	48.9918	70.7629	42.4523	73.7875	269.809	19.7003	18736.5	6469.05	113.951	24.2779	166.921	33.7057	65.8583	44.3324	3421.25	134.905	59.891
AC9	Ctrl	25.6148	57.8279	30.5328	56.2705	486.68	41.1475	29.877	8247.62	117.951	36.9672	37.2951	131.148	52.541	28.1148	219.795	67.7869	117.008	17.582	116.025	31.5164	23.8934	80.9426	43.7295	77.6639	61.5574	43.7295	63.1557	46.1475	235.123	59.3033	46.7623	58.4836	69.5492	60.3689	105.41	427.09	30.4098	27444.5	34237.7	240.123	39.918	89.2213	646.762	579.303	64.8361	142.541	527.582	36.5984
B29	Inactive	11.3775	25.3131	10.7871	86.3685	1646.92	18.8193	11.0376	9971.45	49.0877	28.3721	15.2236	72.1109	18.9088	363.953	82.6297	24.7943	216.744	6.61896	38.9267	9.87478	8.87299	31.0376	14.5259	31.8962	35.5814	25.5814	28.1932	15.1699	716.547	22.3792	21.2343	21.9141	460.68	38.551	50.1968	355.635	11.6816	21625.5	28099.7	504.776	30.7513	416.691	43.3631	1334.24	43.5778	363.148	374.562	72.9517
B66	Inactive	33.2923	307.908	19.4769	114.677	691.631	23.5692	14.7077	15646.6	94.8308	73.1692	50.9231	981.692	43.6923	862.185	117.538	35.6615	88.6462	10.6769	58.4615	15.4154	13.0462	41.2308	15.5077	6182.15	640.862	123.908	26.9231	22.1846	1880.92	46.9846	40.1231	86.3077	144.708	91.7846	162.585	349.415	17.2923	42476.2	33226.3	233.262	57.0462	89.2615	118.892	421.6	87.4769	4726.03	419.908	35.6615
A32	Inactive	51.4724	66.6258	44.7853	295.337	999.509	59.5706	46.6258	2483.01	183.374	50.9816	64.7239	177.791	77.1779	317.362	313.313	659.693	218.589	24.2945	176.564	45.4601	36.6871	119.509	62.0859	1050.43	122.147	54.8466	96.5031	68.4663	344.908	97.1166	75.2147	92.6994	96.4417	70.3067	160.736	563.497	43.4969	29556.3	16631.4	223.62	63.8037	77.546	12821.7	11662.8	162.454	1360.61	133.374	67.8528
B72	Inactive	22.5729	363.289	16.8435	109.151	209.231	32.3873	15.1989	16931.6	78.4881	35.5968	23.3422	130.477	29.6552	491.114	118.621	86.4456	87.5862	9.84085	56.3926	16.2865	13.1034	40.3979	19.0981	1308.12	349.125	54.4828	24.8011	23.8992	1028.83	36.2334	23.9788	65.1724	138.7	71.9629	114.111	347.082	17.2679	34291.5	28369.8	236.737	46.7374	29.7347	660.027	3889.58	79.2573	4017.08	382.042	36.9761
B12	Inactive	13.1835	42.0225	14.4195	25.9738	261.76	16.1985	13.8202	6640.11	53.633	17.8464	18.1273	49.5131	24.588	49.6255	76.9101	22.5094	58.4831	8.78277	52.8839	14.3446	11.779	37.0787	20.5056	35.4307	43.427	24.8315	29.3446	21.7603	154.494	26.3109	21.985	29.1573	89.8502	41.3858	44.5318	93.1086	14.7753	14336.9	18038.7	139.888	17.8464	21.7228	12.9588	18.3708	32.6592	184.232	218.184	43.7828
B67	Inactive	23.3223	44.5515	23.289	126.777	1475.88	37.01	25.7143	5768.34	94.2525	31.9934	33.1561	93.5216	43.0565	191.429	152.691	51.6611	92.6246	13.6545	84.186	23.6877	18.0399	60.0664	38.5382	2439.77	95.8804	34.8505	75.1163	38.3389	761.096	47.4419	41.3953	44.7841	215.382	46.3455	77.5415	266.379	24.0532	26641.8	20473.4	158.007	30	74.6179	134.153	278.14	52.0266	2850.8	215.15	41.6611
B55	Inactive	9.11932	16.1364	10.4403	15.7528	165.682	12.642	10.0426	9508.35	41.4347	12.4858	13.0682	43.5938	18.9205	48.5369	78.4659	17.6136	47.1165	6.16477	41.5057	10.5682	8.38068	28.9631	15.7102	26.6903	29.7869	14.3892	22.9545	16.2216	36.4631	21.5909	16.0653	21.3778	191.307	37.8267	36.875	140.142	9.97159	5908.52	26634.3	70.625	14.0341	47.3864	58.4233	652.386	21.8892	165.682	83.2528	47.571
B45	Inactive	41.8919	228.041	43.0405	186.216	1379.73	54.3919	39.7297	8864.8	164.527	74.2568	67.973	697.432	72.7703	76.8919	306.554	264.392	199.662	24.7973	155.946	41.2162	35.9459	116.892	60.3378	135.608	123.041	84.3243	97.8378	63.1757	811.554	92.6351	68.1757	86.6216	184.865	126.486	177.77	741.757	43.9189	48024.5	44563.5	407.432	139.324	171.419	6138.78	4869.93	190.743	555	377.973	58.0405
A9	Active	32.6994	275.89	28.4663	1159.51	6928.34	53.8037	27.9755	9524.97	127.975	686.748	44.2945	3392.02	45.7669	2758.22	186.81	57.6687	353.129	17.0552	83.2515	24.4172	21.9632	76.5031	37.546	77.8528	443.681	148.466	107.423	40.1227	768.712	77.6687	38.6503	78.8344	376.933	171.595	203.313	725.644	29.4479	47085.6	30266.7	588.405	101.411	795.215	352.822	9180.31	250.675	946.871	284.724	163.742
B3	Active	22.249	58.4337	30.5622	42.249	409.237	41.3655	24.4578	9336.95	103.896	121.245	31.9277	201.285	40.2811	42.2088	176.225	43.3333	113.052	18.3133	87.7912	23.9357	21.4458	70	30.8835	57.1888	54.0161	54.9799	50.9639	35.9036	162.53	66.747	36.1847	56.3052	241.406	65.9036	126.466	684.578	29.0361	7346.43	26745.3	351.325	55.6627	107.309	23.6948	155.06	75.502	91.9679	341.767	36.8675
A6	Active	30.7531	93.7238	24.3933	140.167	10574	140.921	26.4854	24526.7	110.46	119.205	38.6611	221.925	43.2636	1610.54	170.209	139.038	178.452	15.9833	90.2929	22.9707	20.3347	63.6402	37.7406	71.8828	264.979	53.1381	51.5063	36.4435	371.632	53.6402	47.0293	51.9665	566.653	148.661	190.502	470.293	25.9414	56310.8	46857.6	1811.63	41.3808	1178.54	554.979	10752.3	81.1715	1150.25	482.176	120.502
A17	Active	76.4356	392.673	51.0891	6143.47	12554.7	70.7921	54.9505	28342.9	256.139	807.921	192.574	665.05	93.3663	5775.35	361.683	2059.31	788.812	31.4851	173.465	48.9109	40.297	127.624	75.2475	8264.26	1349.11	282.178	178.614	78.3168	922.574	112.277	104.356	125.05	591.188	959.208	297.03	1131.29	65.2475	192904	95571.2	1629.21	148.614	1011.39	250.198	33850.5	1058.32	4087.82	509.802	296.634
A2	Active	52.439	245.285	45.2033	241.138	8579.51	81.4634	46.4228	15759.8	205.285	158.537	66.9106	1421.79	81.7886	816.748	348.537	111.138	231.789	28.0488	166.992	43.0081	38.5366	126.26	66.5854	135.122	255.285	182.033	89.6748	71.8699	1966.67	102.114	73.0081	140.081	556.992	464.797	302.358	1087.15	48.1301	74902	49888.3	1057.24	147.967	2024.23	2095.77	782.602	193.333	3844.8	643.984	130.081
A12	Active	11589.4	290	55.5696	10108.6	18961.6	124.304	56.0759	40128.1	187.089	606.329	8512.41	6857.47	86.0759	11678.9	305.696	413.291	717.848	33.4177	155.57	43.9241	40.8861	110.253	71.6456	135682	1160.51	364.43	101.519	89.2405	2660.63	93.1646	103.165	188.481	844.557	369.62	354.557	1030.25	54.557	172604	68115.8	2223.16	386.076	1270.63	2173.16	19984.6	1679.11	4791.65	621.899	117.848
A28	Active	17.0588	79.0093	14.7988	157.647	4286.66	106.873	16.3777	6548.82	88.5139	75.6037	24.5201	479.628	28.9474	632.012	66.5944	60.4954	58.9783	8.29721	39.5975	11.6409	10.8978	33.9628	22.0743	61.7957	116.718	150.217	108.421	23.3437	1536.16	35.1703	31.1146	36.2539	227.307	61.0836	95.5728	264.396	15.418	30144.4	22355.5	903.406	50.2167	1039.6	1103.99	5172.14	86.161	535.511	250.062	67.709
[truncated: 1,081 more columns]

## Sheet: Figure 2
Figure 2: ELISA Validation of Elevated Urinary Proteins in African American and Caucasian Lupus Nephritis Patients
Status	ALCAM	BFL1	Calpastatin	FcgRIIBC	Hemopexin	MCP-1	Peroxiredoxin 6	PF4	Properdin	sE-Selectin	TFPI	VCAM1
Active	10106.9	70.0045	37.655	not tested	871586	294.856	0	52.5901	15233.8	not tested	68.6895	18064.5
Inactive	37264.9	232.432	0	1809.02	6.44282e+06	155.423	1.03285	0	0	156.669	107.421	17888.5
Active	1814.81	0	0	412.434	725333	2065.05	0	425.877	227094	145.863	191.736	5312.91
Inactive	7427.17	0	0	0	5.81828e+06	814.057	0	0	0	0	115.903	9136.72
Inactive	11238	0	0	1721.82	1.54786e+07	417.79	457.276	0	16945.9	0	8.18425	282819
Inactive	1353.47	0	0	0	1.42123e+06	0	0	0	8481.31	0	98.4646	0
Inactive	1631.42	130.433	0	0	420791	0	0	0	0	257.692	67.23	8818.66
Inactive	1429.46	0	0	378.857	4.47288e+06	0.73913	1439.11	0	0	419.75	0	6582.31
Inactive	1178.78	0	0	775.567	946512	579.564	0	0	0	0	0	41191.9
Active	1676.7	450.643	1124.49	518.721	868188	647.768	0	0	62467.1	344.795	263.207	10665
Inactive	3278.45	0	0	134.151	474945	806.345	0	0	0	0	207.428	20705.1
Inactive	1881.01	62.6519	0	162.04	1.07931e+06	775.247	229.77	498.725	0	35.6566	246.628	18380.6
Inactive	0	4.23	198.682	52.1423	198682	39.2183	0	0	0	0	10.1296	2945.19
Active	0	0	0	0	331273	72	0	0	0	230.732	0	17277.1
Inactive	465.698	0	0	212.042	96579.8	153.615	0	0	0	0	94.5974	3186.26
Inactive	1051.45	0	0.347713	0	150.224	210.29	0	64.6216	0.334748	0	89.0924	4908.3
Inactive	257.254	0	0.309625	0	39.8974	51.4508	0	9.34183	0.245931	0	51.258	5943.21
Inactive	280.01	0	0.107696	0	78.0955	56.002	0	0	0.166268	0	59.3198	2224.97
Inactive	400.175	0	0.0205872	0	106.673	80.0349	0.0129789	0	0.120838	0	58.9805	217.508
Active	583.929	0	18935.6	0	2.13032e+06	0	0	0	2061.85	459.726	69.8381	2385.29
Inactive	86.6453	2.19658	0	32.912	52133.1	141.936	0	0	0	27.609	12.535	1438.71
Active	2234.29	18.7803	3215.11	196.242	439023	73.785	0	184.658	7505.53	0	8.80827	26872.5
Active	1587.63	13.6931	2153.5	220.245	327459	75.9255	0	212.775	3134.5	0	20.638	12658.3
Inactive	684.838	14.2074	0.100402	294.044	1232.51	136.968	0	0	0.300126	0	30.2285	0
Inactive	153.224	0	0	337.789	83924.9	26.5263	0	0	0	301.559	66.7184	1170.53
Inactive	4796.79	0	0	0	177773	0	0	0	0	275.836	0	0
Inactive	1106.77	0	0.156108	0	203.622	221.355	0	0	0.369809	0	62.2795	0
Inactive	3136.37	0	0	0	243.898	627.274	0	0	0.240385	0	87.6072	3942.59
Inactive	0	0	0	302.177	436753	818.155	0	0	0	0	41.1397	14842.5
Inactive	753.021	0	0.0589449	297.028	1127.84	150.604	0	0	0.40672	0	89.9587	0
Inactive	2359.81	0	0.0640124	56.817	716.974	471.961	0.157217	32.9699	0.296849	0	88.5158	2485.09
Inactive	533.692	0	0	0	2128.83	106.738	0	8.11724	0.529584	0	168.879	887.509
Active	13332.8	38.0591	3200.81	104.454	387603	468.995	0.00647783	645.045	16054.3	40.3711	3.67788	56748.9
Inactive	9674.2	0	0	369.776	2214.87	1934.84	0	392.178	0.586236	34.4971	160.942	4892.79
Inactive	459.312	0	0.0728895	0	197.781	91.8625	0	24.0263	0.300261	0	83.5205	0
Inactive	2659.76	181.635	0	409.162	729050	888.142	0	0	35090.3	76.1318	152.259	11625.2
Inactive	44.3603	0	0	0	872.559	8.87205	0	0	0.494949	0	204.532	0
Inactive	1160.51	0	0	0	309.938	232.102	0	0	0.648236	0	149.886	0
Inactive	388.378	0	0	886.962	4.48096e+06	12.8784	659.355	0	0	309.709	68.5216	1505.51
Inactive	2589.71	22.7896	52.613	0	1959.65	517.942	0	0	0.490779	0	215.617	0
Active	2154.63	24.8903	324.631	0	520723	209.534	0	0	0	3.28172	28.2234	38067.9
Inactive	1874.5	59.1143	0	271.271	464188	667.252	0	0	1954.02	53.6548	261.849	2141.76
Inactive	2275.8	0	1126.48	234.26	1.02086e+06	0.68	0	0	0	1004.81	158.94	2228.16
Active	2086.8	0	0	367.077	445155	1851.44	0	38.5756	0	133.247	149.798	70021.9
Inactive	1992.94	0	0	53.7212	1022.46	398.587	0	98.8181	0.262634	0	108.038	15232.3
Inactive	0	0	0.855513	0	691.255	0	0	0	1.01141	0	40.6692	0
Inactive	340.677	0	0	0	1192.19	68.1353	0	10.8204	0.628043	0	81.9766	0
Inactive	0	0	0	171.643	694608	256.427	0	50.8325	0	0	163.959	4097.53
Inactive	2117.19	0	174.428	852.84	1.08022e+06	4.72222	0	1545.32	0	107.372	38.6889	58444.8
Active	1094.8	49.7004	0	0	510063	147.875	0	not tested	9231.39	184.966	not tested	2485.04
Active	742.096	10.9459	807.699	not tested	1.00258e+06	19.1784	1.49783	39.0567	0	0	303.041	10324.3
Active	14751.7	133.163	9433.71	374.253	1.19293e+06	1422.36	0	2408.6	43304.3	69.4114	19.5822	89374.7
Inactive	512.262	0	3.65577	1501.29	1701.41	102.452	0	0	1.32607	0	207.611	0
Inactive	0	0	0	0	1.02421e+06	0	0	0	16475.2	0	0	0
Active	15318.7	24.8903	2479	1029.16	2.11739e+06	900.789	1.44756	674.831	6605.94	5.07088	69.5058	43018.6
Active	4875.19	50.4578	1960.52	809.901	1.28654e+06	203.244	1.43209	0	5634.76	0	931.222	37293.5
Inactive	177.851	0	0	268.589	783384	1229.15	0	292.439	168741	287.912	115.095	2161.36
Active	13367.1	33.8923	3757.85	3236.56	6.84456e+06	255.485	4095.4	1467.26	119987	525.838	189.989	114528
Active	27192.7	0	0	1630.11	1.5978e+06	423.855	0	0	not tested	22.1045	542.658	25708.6
Active	25910.6	215.736	3167.27	not tested	2.09444e+06	446.116	2.08812	not tested	0	not tested	not tested	not tested
Inactive	468.191	0	0	168.914	205733	191.323	0	0	1270.94	0	51.7064	2843.04
Active	11303.7	13.1272	3661.11	0	835948	5020.73	0.018474	211.054	8767.54	0	200.797	30701.2
Active	167.985	116.031	0	0	200487	599.811	0	324.181	0	32.9617	167.483	4908.32
Active	11221.9	0	0	2652.75	5.38302e+06	2418.31	7426.01	4914.1	131638	545.966	202.468	20454.4
Active	1640.74	36.1148	0	792.844	884422	310.27	0	175.939	0	187.857	146.462	13157.2
Active	5182.71	55.6286	0	901.96	2.06248e+06	737.014	0	408.864	67811.6	423.486	175.64	25238.8
Active	13684.4	0	0	1974.55	7.19251e+06	274.02	0	1153.96	57531.5	1077.3	175.3	81661.6
Active	7415.43	0	0	4614.63	2.65226e+06	1604.85	109.009	1229.8	21428.9	782.434	58.3562	57763.2
Inactive	1021.88	0	0	0	3.58237e+06	0	0	0	0	469.479	0	5109.87
Inactive	3396.35	22.96	0	680.578	1.01491e+06	105.04	0	226.375	0	229.185	60.62	70559.6
Active	63.288	21.163	0	0	469064	1394.48	0	196.837	19011.7	273.046	193.789	7722.33
Inactive	519.873	0	0	82.4997	263414	169.362	112.641	0	0	0	138.49	1658.11
Active	6024.5	17.1372	not tested	441.731	not tested	not tested	not tested	not tested	not tested	30.3638	not tested	not tested
Inactive	134.373	18.07	0.0288045	0	537.829	26.8746	0	0	0.249639	0	0.0172827	0
Control	80.6942	0	0	750.838	657781	95.0634	0	0	0	0	0	12403.6
Control	217.281	0	0	0	469557	352.802	0	0	662.09	0	163.989	0
Control	1275.88	0	0	208.433	1.02144e+06	114.881	0	0	595.09	7.14401	0	23701.5
Control	0	0	0	430.175	444393	401.245	0	0	1692.19	0	96.8194	0
Control	67.4346	0	0	0	3300.33	282.578	0	0	0	0	0	0
Control	0	0	0	552.446	2.15152e+06	0	1168.89	0	2587.35	0	0	23907
Control	0	0	0	41.8888	768038	0	0	0	0	0	0	692.238
Control	0	2.1745	0	0	0	0	0	0	0	0	0.872357	0
Control	0	7.27802	0	0	1.58317e+06	0.0924053	331.339	0	12241.9	0	16.5898	311058
Control	0	7.43573	315.881	174.433	158417	20.5021	0	0	0	0	25.0985	4596.11
Control	0	0	0	0	352788	649.422	0	0	0	0	3.27448	2813.04
Control	0	2.8491	0	0	148951	35.6981	0	0	0	1.03964	9.12274	0
Control	0	8.21958	0	0	37534.7	13.61	0	0	0	0	0	0
Control	0	29.5139	0	7.61202	924143	36.4793	0.0987087	0	13719.8	27.7113	7.45394	0
Control	417.073	12.8403	0	1103.38	594517	39.3747	0.0287316	50.1904	19083.2	33.1261	36.4718	1.76867e+06
Control	0	5.39708	0	291.406	204017	54.7207	0.0438447	0	0	1.61025	13.1858	284190
Control	0	13.6666	0	0	7777.09	11.721	0	7.57409	0	5.50064	0	206696
Control	0	27.0846	0	0	295548	2.2765	0	0	0	54.4212	20.5618	0
Control	0	13.8831	0	0	46803.3	1.93977	0	0	0	0	0.782595	0
Control	0	10.3658	0	0	86598.5	1.99414	0	0	0	0	0	0
Control	not tested	0	0	0	8029.03	202.521	0	0	0	0	0	0

## Sheet: Figure 3
Figure 3: ELISA Validation of Elevated Urinary Proteins in Asian Lupus Nephritis patients
Group ID	tfpi	vcam1	alcam	cxcl4	calpastat	hemo	prx6	properdin
Active LN	3.02504	423.318	144.784	2.57517	0.180454	121.148	0.00660989	0.356711
Active LN	6.772	615.143	496.713	9.12898	0.0439087	193.491	0.00761813	0
Inactive SLE	0.320349	44.6983	62.3514	0	0.00801538	79.4809	0	0
Active LN	2.47596	353.616	272.121	13.3526	0.00506139	72.5601	0.00230519	0.53464
Active LN	4.0297	0	0	0	0	8.76636	0.000654321	0.725654
Healthy ctrl	1.42164	14.466	5.90182	0	0.000745124	31.5419	0.000405435	0
Active LN	19.7847	995.967	618.103	0.833209	0.00229851	147.264	0.0210448	0
Healthy ctrl	0.777041	0	0	0	0.00280612	25.9965	0.00704719	0
Healthy ctrl	0	0	0	0	0.00475162	51.1321	0.00820734	0
Healthy ctrl	0	0	0	0	0.00615023	47.1138	0.00711268	0
Healthy ctrl	0	0	0	0	0.0143474	46.1624	0.0159115	0
Healthy ctrl	0	0	0	0	0.00531538	51.3448	0.00694543	0
Healthy ctrl	1.12601	30.1005	1.35819	0	0.00049539	8.75636	0.00465116	0
Active non-renal	0.677366	33.1575	0	2.02229	0	34.0958	0.00408497	0
Healthy ctrl	0.70417	59.825	48.7924	0	0.159746	35.6908	0	0
Healthy ctrl	0.856695	0	0	0	0.000911681	11.9174	0	0
Healthy ctrl	0	0	0	0	0.000521739	85.6464	0	0
Healthy ctrl	0	0	0	0	0.00105465	70.326	0	0
Healthy ctrl	0	0	0	0	0.00438472	10.5516	0.0149222	0
Active LN	5.67032	740.368	214.796	27.558	0.0339303	187.425	0.00476361	1.40408
Healthy ctrl	0	0	0	0	0.00175824	66.3819	0	0
Healthy ctrl	0.212151	0	6.86753	0	0.000680611	0	0	0
Healthy ctrl	2.32272	185.775	198.291	0	0.000283242	181.495	0.0141935	0
Healthy ctrl	0.543217	0	37.2755	0	0.0155139	23.7572	0.0544708	1.12083
Healthy ctrl	0	0	0	0	0.00324629	4.31546	0.0225476	0
Healthy ctrl	1.71185	0	0	0	0.00359346	71.735	0.0112228	0
Healthy ctrl	0.903035	0	0	0	0.000576844	75.4992	0.00716934	0
Healthy ctrl	0	0	0	0	0.0101059	42.6131	0.0298364	0
Healthy ctrl	0	0	0	0	0.00225487	87.3275	0.0109156	0
Healthy ctrl	0	0	0	0	0.00245167	74.9187	0.0125884	0
Active non-renal	56.2437	0	101.792	32.3265	0.0040715	134.086	0.0103774	0
Healthy ctrl	0	0	0	0	0.0104651	50.1324	0.0368217	0
Healthy ctrl	1.76957	0	44.8194	0	0.00475436	53.3201	0.00632246	0.0528318
Healthy ctrl	1.3515	0	23.6028	4.45677	0.000458372	22.0156	0.00702142	0.141503
Healthy ctrl	2.15217	0	1.71086	0	0.00167966	34.8101	0.0105219	0
Healthy ctrl	0.152531	0	0	0	0.00906187	18.6176	0.00296738	0
Healthy ctrl	0.796746	105.533	51.177	0	0.00140845	26.1039	0.00194298	0
Healthy ctrl	0	0	117.102	0	0.00212615	89.3214	0.00605953	0
Healthy ctrl	2.528	0	2.86578	0	0.00566983	78.6412	0.00278217	0
Active LN	1.65672	435.576	15.093	0	0.000428507	72.6737	0.00314614	0.600925
Healthy ctrl	0	0	0	0	0.000745124	31.5419	0.000405435	0
Healthy ctrl	0.298489	99.5134	0	0	0.00280612	25.9965	0.00704719	0
Healthy ctrl	0	0	0	0	0.00475162	51.1321	0.00820734	0
Healthy ctrl	0	0	0	0	0.00615023	47.1138	0.00711268	0
Healthy ctrl	0.13735	0	24.9165	0	0.0143474	46.1624	0.0159115	0
Healthy ctrl	0	0	0	0	0.00531538	51.3448	0.00694543	0
Healthy ctrl	2.84757	8.91491	43.3339	0	0.00049539	8.75636	0.00465116	0
Active non-renal	1.67701	0	0	2.75977	0.156142	37.6057	0.001442	0
Active LN	8.0317	728.178	244.467	64.9859	0.00114056	123.76	0.0106676	1.66273
Active non-renal	1.99324	238.813	109.31	5.3013	0	5.866	0.000678898	0
Healthy ctrl	0.542396	0	19.1589	1.19206	0	41.0013	0.0254167	0
Active LN	8.0089	1554.69	621.987	48.4101	0.00175439	277.668	0.138377	2.4198
Active LN	7.52556	1379.52	344.16	18.2536	0.018905	217.529	0.0655642	4.12163
Active LN	4.56808	782.986	602.611	0.501921	0.0620678	79.8289	0.0362906	0.431191
Healthy ctrl	0.666616	0	4.03861	0	0.0302422	106.171	0	0
Active LN	3.91035	778.659	249.297	5.90582	0.0141839	100.318	0.0032261	1.94972
Active non-renal	0	0	0	0	0	506.43	0.064763	2.83854
Active non-renal	1.69627	405.177	38.4864	0	0.00302725	59.6897	0.00903128	0
Active LN	3.29914	1128.2	731.754	0	0.0167609	90.7018	0.0647026	0.322574
Active non-renal	4.82151	926.875	70.5114	0.971223	0.000926171	289.746	0.00455147	0
Active non-renal	0	105.323	0	0	0.0109551	87.7669	0.0227528	0
Active non-renal	1.54619	0	7.97589	0	0.0035533	56.7513	0.0181472	0
Active LN	6.68775	1410.83	474.434	0	0.312248	1525.98	0.137907	0
Active LN	23.9899	3603.7	2491.58	10.6059	0.00227273	145.076	0.142978	2.55122
Active LN	4.47241	737.437	1255.41	0	0.00509804	38.1062	0	1.27926
Healthy ctrl	0	0	27.0415	0	0.0905413	1.33868	0	0
Active non-renal	2.49565	633.016	138.85	10.0874	0	0	0	0
Active LN	2.37887	847.711	315.035	0	0.00316901	90.6338	0	0
Active non-renal	4.93237	3474.58	248.832	4.83093	0.00203908	909.048	0.0408241	0
Active LN	5.46087	2277.73	521.022	0	0.00949275	247.442	0.0824275	0
Active LN	16.6676	2695.09	1459.19	0	0.402881	340.34	0.0656045	2.08529
Active non-renal	6.72383	2067.87	439.251	0	0.00133715	304.466	0.0391117	0
Active LN	2.88096	669.219	324.291	1.6079	0.0005207	80.6312	0.0142766	0.377328
Active LN	4.0957	806.16	2035.37	0	0.019676	215.983	0.0049568	0.898056
Active LN	5.6932	809.687	2321.31	11.659	0.0188204	113.797	0.166074	0.238991
Active LN	3.5728	3302.55	885.9	0	0.0509579	438.196	0.0256705	0
Active LN	4.34863	1483.25	463.541	0	0.23579	79.2501	0	0
Active non-renal	4.8869	3903.98	173.175	0.467914	0.00427807	114.672	0.0113191	0
Active non-renal	0	160.122	0	0	0.136474	708.146	0.00688956	0
Active LN	3.2122	537.02	337.796	11.4881	0.0628764	26.6965	0.0051429	1.15884
Active LN	4.52168	0	86.2454	0	0.00786187	148.407	0.06036	0
Active non-renal	2.74258	314.879	66.5657	3.84015	0.000607238	38.5766	0.0026678	0
Active non-renal	2.12145	1023.12	4.25982	0	0.00103582	121.626	0.0021148	0
Active non-renal	1.21225	0	53.7168	0	0.000871784	66.0052	0.00432703	0
Active non-renal	0.770345	232.003	0	0	0.00533473	76.0996	0.000679916	0
Active LN	16.668	767.241	1058.44	40.4955	0.0206496	457.989	0.081235	1.50702
Active LN	19.2822	491.211	929.573	30.4715	0.103724	453.42	0.102607	2.7646
Active LN	18.0121	292.614	451.197	6.69875	0.155232	70.9682	0.0875798	0.483936
Active LN	5.569	0	933.912	11.16	0.014	291.428	0.071875	0
Active LN	4.777	660.063	238.349	31.0319	0.000558399	165.165	0.0439565	0.291799
Active non-renal	2.93049	0	504.195	0	0.0266098	112.18	0.44607	0
Active non-renal	3.28717	71.5825	13.4712	0	0.0277108	29.8982	0.00125366	0
Active LN	25.8751	2878.06	1879.8	45.5933	0.295721	1075.99	0.0616915	3.11483
Active non-renal	1.01242	0	123.869	4.57305	0.0222819	34.9838	0.011935	0.23914
Active non-renal	4.13399	2581.56	504.958	0	0	127.101	0.0776204	0
Active LN	0	605.885	298.081	0	0.00660981	278.252	0.101066	0
Active LN	20.7761	301.589	857.926	23.5982	0.291641	347.865	0.0215833	2.12074
Active non-renal	0.200118	1600.32	86.6234	0	0.00106257	182.223	0	0
Active non-renal	4.6353	1288.48	0	0	0.00157325	69.1224	0	0
Active LN	7.96104	397.776	888.052	0	0.00509804	38.1062	0	1.27926
Active LN	5.00751	2832.71	1063.78	8.58043	0.00316901	90.6338	0	0
Active LN	2.91485	1090.64	865.601	2.56607	0.00949275	247.442	0.0824275	0
Active non-renal	0.278345	0	158.122	0	0.00158451	145.823	0.0111209	0
Active non-renal	7.22098	0	170.535	0	0.0018387	76.5566	0.0232135	0
Active LN	14.4756	807.162	1278.78	8.99785	0.402881	340.34	0.0656045	2.08529
Active LN	6.36725	397.767	522.882	3.51811	0.0005207	80.6312	0.0142766	0.377328
Active non-renal	1.44197	0	3.98062	0	0.000629845	57.9787	0.00445252	0.241444
Active non-renal	0	0	0	0	0.00268182	512.059	0.0147727	0
Active non-renal	2.69003	177.26	56.8869	0	0.000677436	72.7738	0.0100052	0.156363
Active non-renal	3.66985	394.425	0	1.86551	0.097397	235.43	0.0561099	0
Active LN	7.29719	5144	3517.98	11.968	0.019676	215.983	0.0049568	0.898056
Active non-renal	3.41001	1694.36	743.127	9.57706	0.00654617	133.47	0.0696385	0
Active non-renal	2.47748	365.256	149.917	33.7892	0.000719616	132.872	0.056863	0
Active LN	4.31051	2204.17	3720.07	10.6099	0.0188204	113.797	0.166074	0.238991
Active LN	2.43655	1043.4	1095.93	26.9016	0.00175439	277.668	0.138377	2.4198
Active LN	7.46396	5153.1	0	13.5161	0.018905	217.529	0.0655642	4.12163
Active non-renal	0	0	0	0	0.00259849	128.979	0.0385163	0
Active LN	1.81388	1920.67	0	4.9423	0.0620678	79.8289	0.0362906	0.431191
Active non-renal	1.88423	1549.72	1064.91	0	0.00233603	416.579	0.0827493	0
Active LN	11.8601	590.012	1604.54	94.2603	0.107126	66.0507	0.138436	2.52071
Active non-renal	0	0	95.5991	0	0.0720045	71.551	0.0888578	0
Active non-renal	0	3507.47	327.541	7.51493	0.0018387	76.5566	0.0232135	0
Active LN	1.92851	1248.21	1004.44	3.64725	0.0726808	93.0116	0.0440825	0
Active LN	2.45098	430.817	472.211	3.83364	0.0544747	18.2826	0	1.13016
Active LN	1.57666	855.425	562.517	0.899081	0.111172	308.582	0.0418818	0
Active non-renal	7.01862	0	0	26.847	0.000629845	57.9787	0.00445252	0.241444
Active non-renal	2.89914	0	0	0.547053	0.00268182	512.059	0.0147727	0
Active non-renal	0	0	38.8443	0	0.000677436	72.7738	0.0100052	0.156363
Active LN	0.57762	357.131	1637.96	0.304173	0	326.863	0.0449028	0
Active non-renal	0.623349	118.523	0.990566	0	0.097397	235.43	0.0561099	0
Active non-renal	0	2702.15	0	0	0.00203908	909.048	0.0408241	0
Active LN	2.75118	281.651	779.975	0.170211	0.0164842	86.3363	0	2.09436
Active non-renal	6.07533	271.953	360.338	24.794	0.00133715	304.466	0.0391117	0
Active non-renal	0.805764	45.7895	379.708	0	0.00427807	114.672	0.0113191	0
Active non-renal	0	5492.91	462.41	0	0.136474	708.146	0.00688956	0
Active non-renal	0	251.438	0	0	0.000607238	38.5766	0.0026678	0
Active LN	1.80735	452.114	453.188	1.64446	0	118.627	0.0235557	0
Active LN	18.2234	1532.31	2162.75	7.52229	0.0207382	335.932	0.127463	13.1769
Active non-renal	2.5706	0	857.8	42.8163	0	149.005	0.0049088	0.882028
Active non-renal	0.823716	1232.6	407.908	0	0	473.82	0	0
Active LN	5.12319	944.656	1167.11	2.68746	0.00135056	44.7666	0	0
Active LN	0.298996	978.326	245.063	1.93494	0	51.8138	0	0
Active non-renal	2.78555	667.507	71.3678	10.0379	0.00314027	125.588	0.0433182	0
Active LN	1.83667	243.463	341.441	3.22298	0.00210233	11.0338	0.000372093	0.236535
Active LN	1.0793	1722.86	997.477	0.593177	0.000458716	132.871	0.00521789	0
Active non-renal	0.844319	922.012	286.258	2.11503	0	58.4683	0.0258931	0
Active LN	30.2303	1666.62	1721.01	2.26023	0.0322923	343.098	0.159763	9.73696
Active non-renal	1.96982	1017.57	377.617	3.56691	0	59.7393	0.0054421	0
Active LN	0.782275	1465.38	217.183	0.783069	0.00873016	305.8	0.0179233	0
Active non-renal	1.11593	203.375	203.004	6.10181	0.00032792	169.308	0.00837758	0
Active LN	0.167271	2529.93	728.712	1.19938	0.0231481	73.0415	0.0316425	0
Active non-renal	0.695508	1035.15	471.575	0.666313	0	141.768	0	0
Active non-renal	0.504566	1837.07	480.423	34.4919	0.0232739	107.815	0.0389198	0
Active LN	1.97394	1849.91	418.421	2.11322	0.0026262	49.7301	0.0470674	0
Active LN	3.87758	2756.08	825.666	13.7539	0.00027894	123.038	0.0361925	0.271339
Active non-renal	0.250999	1103.37	218.214	10.2458	0	203.802	0	0
Active non-renal	4.79003	1423.78	448.083	3.31274	0	272.715	0.00495437	0
Active LN	3.86969	905.648	869.635	0.409865	0.0324485	139.995	0.0735341	0
Active non-renal	1.4776	726.699	356.32	37.8529	0.135682	62.2943	0.0133211	1.06107
Active LN	23.9704	6443.05	798.903	12.43	0.00376055	357.368	0.0374137	1.37291
Active LN	3.89082	1538.04	921.696	0	0.0175233	20.2698	0	2.41468
Active LN	4.4462	698.658	683.213	7.99986	0.0301543	21.6503	0	4.78371
Active LN	3.06599	1706.14	1143.54	0	0.0590133	212.845	0.0554317	0
Active LN	0.793612	2137.19	156.096	0	0	186.453	0	0
Active LN	3.54528	898.143	651.497	7.29181	0.0168237	160.897	0.053594	1.53926
Active LN	6.08528	3297.72	589.453	4.70925	0.0136698	157.879	0.035489	0
Active LN	6.08368	1752	696.001	4.10629	0.187373	141.272	0.0581099	0.100364
Active LN	9.08682	3289.8	2217.43	9.30021	0.0869746	50.1349	0	3.46072
Active non-renal	0.506978	247.6	116.62	1.14958	0.0026699	53.3283	0	0
Active non-renal	0.389702	78.4197	65.3267	0.752308	0.0134233	134.483	0.0141335	0
Active LN	0	5175.85	1787.94	0	0	319.364	0	0
Active non-renal	0.615454	0	44.1619	0	0.00948487	146.547	0	0
Active LN	0	1671.43	79.9816	0.900337	0	92.7541	0	0
Active LN	2.40303	3668.85	975.154	3.54379	0.0169834	688.523	0.168052	0
Active non-renal	0.286772	709.506	534.639	0	0.0512025	176.081	0	0
Active non-renal	0.85533	0	423.342	14.5846	0.00529244	76.2874	0.013404	0
Active non-renal	0.787699	0	544.339	3.18078	0.00172922	180.126	0.0138141	0
Active non-renal	3.95871	848.33	427.814	0	0.000514139	85.4172	0.00683211	0.900989
Inactive SLE	0	0	0	0	0.00247818	10.083	1.50497e-05	0
Inactive SLE	3.08767	188.297	0	0	0	82.3991	0.00314563	0.257135
Inactive SLE	7.32982	486.249	0	0	0	265.57	0.0114035	0
Inactive SLE	0	295.466	0	0	0	272.909	0.0113358	0
Inactive SLE	0	0	0	4.30828	0	50.0277	0	0
Inactive SLE	0.0468342	0	0	1.06183	0	38.5659	0.00355703	0
Inactive SLE	8.24609	0	288.321	0	0.00403846	45.0064	0.0124038	0
Inactive SLE	0	0	0	0	0	31.8496	0.000417827	0
Inactive SLE	0	0	0	0	0	6.87838	0	0
Inactive SLE	4.56143	0	0	4.67381	0.0279211	31.1318	0.00560192	0.588366
Inactive SLE	1.09544	34.8326	23.3449	0	0.0186329	26.4142	0.00111154	0.436728
Inactive SLE	3.87941	189.203	107.889	0	0.000588978	113.443	0.00579863	0.435633
Inactive SLE	0.951215	45.0987	7.54176	0	0.000824295	15.7413	0.00266811	0.747852
Inactive SLE	0	181.149	30.6803	0	0.0041555	319.452	0.00958445	0
Inactive SLE	1.561	51.5429	91.3026	0	0.00036435	43.9227	0.00137332	0.0220291
Inactive SLE	1.80346	113.524	28.25	0	0.00125044	54.9932	0.00270733	0
Inactive SLE	0	57.5873	137.272	0	0.0193924	56.9013	0.00539241	0
Active non-renal	6.07628	0	22.3792	0	0	185.307	0.0110099	0.572554
Inactive SLE	0	0	211.06	0	0.00506024	45.0211	0.0118072	0
Inactive SLE	0	0	0	0	0.0129545	215.426	0.0594318	0
Inactive SLE	2.10058	0	19.7138	0	0.00071048	14.5765	0.00402067	0
Inactive SLE	0.367662	546.179	111.536	0	0.00100649	31.6713	0.016461	0
Inactive SLE	0.0723857	38.3844	41.7364	0	0.000428236	1.76613	0	0.493604
Inactive SLE	1.93727	105.341	29.0228	0	0.000206339	91.5525	0.00193133	0
Inactive SLE	1.03852	2182.7	168.44	0	0.0058097	340.332	0	0
Inactive SLE	0	45.7776	0	0	0	0	0	0
Active non-renal	0	0	0	0	0	27.0953	0.00103351	0
Inactive SLE	4.13798	0	446.933	0	0.000323232	231.596	0.028798	0.996848
Inactive SLE	1.40054	245.276	145.187	0	0	56.872	0.00191895	0
Active non-renal	3.81146	144.298	0	0	0.001472	50.7736	0.003216	0.139072
Inactive SLE	0.129528	27.6193	0	0	0.000921016	12.1497	0	0
Inactive SLE	0	5.70859	0	0	0.00100384	20.5853	0	0
Inactive SLE	0	49.591	38.3169	0	0.0281799	40.1435	0	0
Inactive SLE	0	0	64.1564	0	0.00311727	47.9144	0.0149678	0
Inactive SLE	0.212875	0	0	0	0.00194577	234.827	0.00834196	0
Inactive SLE	2.37061	193.429	57.0911	0	0.00105613	87.7897	0.0145745	0
Inactive SLE	0	238.885	39.3536	0	0.00399704	20.6594	0.00952381	0
Inactive SLE	1.20722	90.3817	0	0	0.00117684	68.8995	0.0138359	0
Healthy ctrl	0	383.793	0	0	0	158.274	0.000136116	0
Inactive SLE	0.612665	0	0	0	0.00124387	128.227	0.0157934	0
Inactive SLE	0.55595	0	0	0	0.000778795	14.753	0.00581364	0.0752698
Inactive SLE	0.194693	0	62.0864	0	0.00121104	96.3691	0.0130855	0
Active non-renal	0	550.808	0	0	0	298.939	0.00701149	0
Inactive SLE	0	0	0	0	0.00827004	75.0169	0.0262447	0
Inactive SLE	0	0	0	0	0.00428752	104.83	0.0217213	0
Inactive SLE	0	0	0	0	0.0186329	26.4142	0.00111154	0.436728
Inactive SLE	0	0	0	0	0.000588978	113.443	0.00579863	0.435633
Inactive SLE	1.67073	248.643	151.25	0	0.000824295	15.7413	0.00266811	0.747852
Inactive SLE	0.704909	339.289	89.6016	0	0.0041555	319.452	0.00958445	0
Inactive SLE	1.36971	0	23.2267	0	0.00036435	43.9227	0.00137332	0.0220291
Inactive SLE	0	0	0	0	0.00125044	54.9932	0.00270733	0
Inactive SLE	0	0	0	0	0.0193924	56.9013	0.00539241	0
Inactive SLE	0.577892	33.187	0	0	0.00506024	45.0211	0.0118072	0
Inactive SLE	0.135739	0	0	0	0.0129545	215.426	0.0594318	0
Active LN	10.4704	1422.62	844.71	19.3912	0.0042885	243.665	0.0116374	4.68713
Active LN	3.8344	176.611	227.467	2.31082	0.0049505	63.0307	0.00106082	1.09432
Inactive SLE	2.4032	398.525	581.538	0	0.00071048	14.5765	0.00402067	0
Inactive SLE	0.997616	10.0933	19.9233	0	0.00100649	31.6713	0.016461	0
Inactive SLE	0.0802515	11.7192	111.445	0	0.000428236	1.76613	0	0.493604
Inactive SLE	0	0	7.21433	0.207742	0.000206339	91.5525	0.00193133	0
Inactive SLE	0.731755	5.51872	27.9296	0	0	25.636	0	0
Inactive SLE	0.298356	71.8397	18.7667	0.844681	0	40.659	0	0
Inactive SLE	1.07898	45.6997	80.605	0	0.000340136	104.685	0	0
Inactive SLE	0.0543717	0	23.4079	0	0	53.0582	0	0
Inactive SLE	0.997544	14.5233	18.5843	0	0.0288913	35.3142	0	0
Inactive SLE	8.07694	385.677	131.431	0	0.114198	109.896	0.0228559	0.546054
Inactive SLE	0.116915	150.347	278.838	0	0	6.49617	0	0
Inactive SLE	0	0	44.1738	0	0.0519591	144.212	0	0
Inactive SLE	0.281349	0	19.1424	0	0.00108243	64.3526	0	0
Inactive SLE	1.75761	0	114.013	4.72242	0.00061175	123.225	0.00976163	0
Inactive SLE	1.76433	57.0098	37.8882	0	0.00407953	26.154	0.00283682	0
Inactive SLE	0.40308	318.181	35.7577	0	0	132.23	0	0
Inactive SLE	1.97116	232.11	7.9502	0	0	47.5417	0	0
Inactive SLE	0	0	15.6866	11.492	0	46.6047	0	0
Active LN	8.53714	1370.84	627.74	0	0	151.7	0.00718615	0
Inactive SLE	0.909744	299.011	18.9963	0	0.00315018	46.6923	0	0
Inactive SLE	0.41528	0	9.45342	0	0	147.984	0	0
Inactive SLE	2.13796	249.009	5.32913	0	0.0114146	28.8358	0	0
Inactive SLE	2.14984	1993.35	412.774	1.53347	0.000645161	151.506	0	0
Inactive SLE	3.5918	154.88	22.534	0	0.00147431	242.715	0.0220917	0
Inactive SLE	0.871838	869.408	103.038	0.712269	0	45.2172	0	0
Inactive SLE	0	290.814	43.0903	0	0	91.5848	0	0
Inactive SLE	0.201016	166.848	3.68166	0	0	89.2574	0	0
Inactive SLE	0.769738	819.502	48.808	0.939209	0	79.6559	0	0.433205
Inactive SLE	0.314032	0	23.4059	0	0.000215054	202.418	0	0
Inactive SLE	0.429837	0	0	0	0.00287297	58.9893	0	0
Inactive SLE	1.15528	105.02	43.1141	0	0.112003	145.743	0.00422558	0
Healthy ctrl	0	0	0	0	0	32.4745	0	0
Active LN	6.25009	327.762	0	8.06628	0.148419	229.9	0.0304201	0.672313
Healthy ctrl	0.0778965	0	0	0	0	27.729	0.000271542	0
Healthy ctrl	0.919784	0	0	0	0	24.0963	0.000267353	0
Healthy ctrl	5.60599	0	91.4588	0	0.0135737	48.0415	0	0
Healthy ctrl	6.90369	0	0	0	0	95.5246	0	0
Healthy ctrl	0.983095	0	1447.87	0	0	243.396	0.00315476	0
Healthy ctrl	0	0	0	0	0	19.2543	0.000260281	0
Healthy ctrl	1.88307	4.98286	0	0	0.00566983	78.6412	0.00278217	0
Healthy ctrl	0.707282	13.4417	0	0	0	29.2868	0.000814633	0
Active LN	5.89589	151.848	156.715	0	0	167.785	0.00691425	0
Healthy ctrl	1.72034	10.8566	3.62475	0	0.00906187	18.6176	0.00296738	0
Active LN	15.7585	372.17	517.433	0	0	83.8246	0.00678964	0.991052
Healthy ctrl	0.935517	24.0811	14.6369	0	0.00140845	26.1039	0.00194298	0
Healthy ctrl	0	39.759	0	0	0.00212615	89.3214	0.00605953	0

## Sheet: Table 2
Table 2: Patient cohort used for the cross-sectional validation studies
ID	Status	Gender	Race	Age	SLEDAI	rSLEDAI	PGA	eGFR	Prednisone..mgs.	Immunosup	Plaquenil	NSAID	Anti.HTN.Any	Diuretic	ACE.Inhib.or.ARB	Statin	UrPrCrRatio	CR.serum.	C3	C4	DNA
1	Active	F	B	48.961	8	8	2.5	98.0611	10	1	1	0	1	1	1	0	3.35	0.8	158	25	0
2	Inactive	F	B	47.8604	0	0	0	98.5147	5	1	1	0	1	1	1	0	0.17	1	158	32	0
3	Active	F	W	53	14	8	2.5	43.23	20	1	0	0	1	0	0	0	2.677	1.36	61	8	800
4	Inactive	F	W	49.0322	0	0	1.1	81.0183	0	0	1	1	1	0	1	0	0.04	0.97	104	17	0
5	Inactive	F	W	43.488	0	0	0.5	N/A	10	1	0	0	1	0	1	0	0.48	2	196	34	0
6	Inactive	F	W	49.1745	0	0	0	112.851	6	0	0	0	0	0	0	0	0.28	0.5	102	23	0
7	Inactive	F	B	26	0	0	1.8	43.7399	2.5	0	1	0	1	0	1	0	#N/A	1.7	131	29	0
8	Inactive	F	B	37	0	0	1.2	71.877	5	0	1	0	0	0	0	0	0.48	1.1	134	34	0
9	Inactive	F	W	43.8987	0	0	1	96.6621	2.5	1	1	0	1	0	1	1	0.32	0.7	77	10	160
10	Active	F	W	39	10	8	1.5	99.0119	0	1	1	0	0	0	0	0	0.493	0.7	81	13	40
11	Inactive	F	W	40.5969	0	0	0.2	98.2087	0	1	1	0	0	0	0	0	0.3	0.6	110	19	40
12	Inactive	F	B	32	6	0	1	124.714	0	0	1	0	0	0	0	0	0.2	0.7	98	14	640
13	Inactive	F	B	56.8843	0	0	1.1	28.1193	2.5	1	1	0	1	1	1	0	0.39	2.3	148	26	0
14	Active	F	W	49	10	8	1.5	68.9598	0	1	0	0	1	0	1	1	0.551	0.92	115	34	0
15	Inactive	F	W	45.8344	0	0	2	51.9414	40	1	0	0	1	0	1	1	0.256	1.19	162	30	0
16	Inactive	F	W	49.4949	0	0	0.5	61.7923	0	1	0	0	1	0	1	1	0.418	1.21	173	33	0
17	Inactive	F	W	49.7823	0	0	1	62.4325	0	1	0	0	1	0	1	1	0.418	1.21	173	33	0
18	Inactive	F	W	49.974	0	0	0.5	75.2527	0	1	0	0	1	0	1	1	0.312	1.17	165	39	0
19	Inactive	F	W	50.8939	0	0	0.5	68.4309	0	1	0	0	1	0	1	1	0.406	1.1	157	38	0
20	Active	F	W	59	12	8	0.5	68.1143	0	0	1	1	1	1	0	1	0.21	0.9	152	42	0
21	Inactive	F	B	33	2	0	0.5	106.238	2.5	1	1	0	1	0	1	1	0.1	0.8	93	26	0
22	Active	F	W	53.232	10	8	1.7	69.5517	10	0	1	0	1	0	1	0	1.04	0.9	166	26	0
23	Active	F	W	52.9336	10	8	1.5	69.6311	10	0	1	0	1	0	1	0	1.04	0.9	166	26	0
24	Inactive	F	B	61.8371	0	0	1	64.7607	N/A	1	1	0	1	1	1	1	0.34	1.1	123	26	0
25	Inactive	F	B	30	2	0	1	109.897	0	1	1	0	0	0	0	0	0.3	0.79	95	24	0
26	Inactive	F	B	31	2	0	1.2	45.0835	7.5	0	1	1	0	0	0	0	0.33	1.7	48	11	#N/A
27	Inactive	F	W	55.2416	0	0	0.5	41.4577	5	1	0	0	1	1	1	0	0	2	148	18	0
28	Inactive	F	W	55.4908	0	0	0.5	41.4198	5	1	0	0	1	1	1	1	0.17	1.4	89	12	0
29	Inactive	F	W	28.5777	0	0	2.2	155.501	0	0	1	0	0	0	0	0	0.12	0.5	118	13	0
30	Inactive	F	W	49.7741	0	0	0.5	42.3441	0	0	1	0	1	0	1	0	0.08	1.3	97	17	0
31	Inactive	F	W	50.2533	0	0	0.5	50.49	0	0	1	0	1	0	1	0	0.11	1.1	100	17	0
32	Inactive	F	W	69.8097	0	0	0	105.103	0	0	1	0	1	0	1	0	0	0.7	84	17	0
33	Active	F	B	33.191	21	12	2	106.113	0	0	1	1	0	0	0	0	1.93	0.8	36	5	640
34	Inactive	F	W	53.4292	0	0	1	84.4732	0	1	1	0	1	0	1	0	0.471	0.84	169	43	0
35	Inactive	F	W	68.1588	0	0	0	58.5749	0	1	1	0	1	1	0	1	0.14	1	103	18	0
36	Inactive	F	B	27	6	0	1.8	154.223	20	1	1	0	1	0	1	0	1.03	0.6	75	9	320
37	Inactive	F	W	53.4702	0	0	0.5	92.8682	0	0	1	0	1	0	1	0	0	0.8	99	17	0
38	Inactive	F	W	53.9767	0	0	0.5	92.6906	0	0	1	0	1	0	1	0	0.07	0.6	126	24	0
39	Inactive	F	B	27	2	0	0.5	214.945	0	0	0	0	0	0	0	0	0.094	0.47	132	18	71
40	Inactive	F	B	27.9042	0	0	0	128.23	2.5	0	1	0	1	1	0	0	0.183	0.7	90	18	0
41	Active	F	W	38.7817	12	8	2	80.317	10	1	0	0	1	0	1	0	1.81	1.16	54	11	130
42	Inactive	F	B	29	4	0	0.5	109.061	10	1	1	1	1	0	1	0	0.24	0.7	72	16	40
43	Inactive	F	B	30	4	0	0.8	150.959	10	1	1	0	1	0	1	0	0.42	0.7	99	34	80
44	Active	F	W	60	12	8	0.2	108.384	5	0	1	1	1	0	1	0	0.25	0.6	41	5	640
45	Inactive	F	W	57.2649	0	0	0	54.3624	0	0	1	0	1	1	1	0	0	1.3	91	16	0
46	Inactive	F	W	61.3744	0	0	0	59.835	40	0	0	0	1	1	0	1	0.2	2.2	101	9	0
47	Inactive	F	W	61.8261	0	0	0	59.746	20	0	0	0	1	1	1	1	0	2	92	12	0
48	Inactive	F	W	31.7974	0	0	0	68.3804	10	1	0	0	1	0	1	0	0.25	0.9	112	13	0
49	Inactive	F	B	27	4	0	1	75.0478	10	1	0	0	1	0	1	0	#N/A	#N/A	#N/A	#N/A	#N/A
50	Active	F	B	20.8706	12	8	1.7	136.017	10	1	1	0	1	0	1	0	0.9	0.7	117	30	40
51	Active	F	B	23.4387	10	8	1.8	#N/A	10	1	1	0	0	0	0	1	3.37
52	Active	F	B	36.4956	14	12	1.8	72.0776	0	1	1	1	0	0	0	0	1.66	1.1	53	3	0
53	Inactive	F	W	24.2546	0	0	0	93.4626	0	1	1	0	0	0	1	0	0.07	0.7	103	13	0
54	Inactive	F	W	37.4045	0	0	1	96.6611	2.5	1	1	0	1	0	1	0	0.134	0.7	115	20	0
55	Active	F	B	26.141	18	12	2.5	155.238	0	1	1	0	0	0	0	0	3.47	0.6	88	30	640
56	Active	F	B	27.1759	12	12	2.5	190.087	10	1	1	0	1	0	0	1	3.57	0.5	100	43	0
57	Inactive	F	B	28	2	0	1.3	84.9042	10	1	1	0	1	0	1	1	0.41	1	181	40	0
58	Active	F	B	25	10	8	3	156.651	40	1	1	0	0	0	0	1	10.57	0.7	79	33	0
59	Active	F	W	26.7406	12	8	1.8	91.6295	15	1	1	0	1	0	1	0	0.45	0.8	63	4	69
60	Active	F	W	32.7529	12	8	2.5	87.9337	20	1	1	0	1	0	1	0	3.17	0.8	49	9	160
61	Inactive	F	W	36.9199	0	0	0	85.8217	0	1	1	0	1	1	1	0	0	1.3	87	14	0
62	Active	F	W	32.8843	12	8	0	55.0292	30	0	0	1	1	1	0	0	2.48	1.2	46	4	640
63	Active	F	W	38	8	8	1.5	128.769	0	0	0	0	1	0	1	0	1.28	0.6	125	21	0
64	Active	F	B	34	10	8	2.2	123.188	40	1	1	0	1	1	1	0	2.73	0.7	87	21	0
65	Active	F	B	32	14	12	1.5	148.994	5	1	1	0	1	0	1	1	0.54
66	Active	F	B	32	10	8	2	41.1423	10	1	1	0	1	1	1	0	4.09	1.4	130	45	#N/A
67	Active	F	B	33	8	8	2.5	148.067	20	1	1	0	1	1	0	0	4.77	0.6	121	22	0
68	Active	F	B	47	8	8	2.5	86.3119	0	0	1	1	1	0	1	0	4.29	0.9	97	20	0
69	Inactive	F	B	30	2	0	0.5	126.358	0	1	1	0	1	1	1	0	0	1.3	87	14	0
70	Inactive	F	B	26	4	0	1.8	77.2139	5	1	1	0	1	0	1	0	1.22	1.1	131	18	80
71	Active	F	W	47	8	8	1.8	102.03	160	0	0	0	1	1	0	0	0.971	0.66	105	31	0
72	Inactive	F	W	48.0465	0	0	0	87.6433	6	1	0	0	1	1	0	0	0.206	0.7	109	30	#N/A
73	Active	F	B	21.1745	14	8	2	116.251	30	1	1	0	1	1	1	0	1.52
74	Inactive	F	B	24.7693	0	0	0	98.2973	5	1	1	0	1	1	1	0	0.173	0.9	130	19	0
75	Control	F	W	54	0	0	0	98
76	Control	F	W	51	0	0	0	98
77	Control	F	W	50	0	0	0	98
78	Control	F	W	57	0	0	0	98
79	Control	F	W	54	0	0	0	98
80	Control	F	W	42	0	0	0	98
81	Control	F	W	43	0	0	0	98
82	Control	F	B	27	0	0	0	107
83	Control	F	B	31	0	0	0	107
84	Control	F	B	26	0	0	0	107
85	Control	F	B	36	0	0	0	107
86	Control	F	B	38	0	0	0	107
87	Control	F	B	27	0	0	0	107
88	Control	F	B	27	0	0	0	107
89	Control	F	B	44	0	0	0	107
90	Control	F	B	29	0	0	0	107
91	Control	F	B	33	0	0	0	107
92	Control	F	B	31	0	0	0	107
93	Control	F	B	34	0	0	0	107
94	Control	F	B	32	0	0	0	107
95	Control	F	B	36	0	0	0	107

## Sheet: Table 3
Table 3: Urine Cr-normalized Biomarker Levels in primary cross-sectional validation cohort
Status	Gender	Race	Age	ALCAM	BFL1	Calpastatin	FcgRIIBC	Hemopexin	MCP-1	Peroxiredoxin 6	PF4	Properdin	sE-Selectin	TFPI	VCAM1	C3	C4	DNA
Active	F	B	48.961	10106.9	70.0045	37.655	not tested	871586	294.856	0	52.5901	15233.8	not tested	68.6895	18064.5	158	25	0
Inactive	F	B	47.8604	37264.9	232.432	0	1809.02	6.44282e+06	155.423	1.03285	0	0	156.669	107.421	17888.5	158	32	0
Active	F	W	53	1814.81	0	0	412.434	725333	2065.05	0	425.877	227094	145.863	191.736	5312.91	61	8	800
Inactive	F	W	49.0322	7427.17	0	0	0	5.81828e+06	814.057	0	0	0	0	115.903	9136.72	104	17	0
Inactive	F	W	43.488	11238	0	0	1721.82	1.54786e+07	417.79	457.276	0	16945.9	0	8.18425	282819	196	34	0
Inactive	F	W	49.1745	1353.47	0	0	0	1.42123e+06	0	0	0	8481.31	0	98.4646	0	102	23	0
Inactive	F	B	26	1631.42	130.433	0	0	420791	0	0	0	0	257.692	67.23	8818.66	131	29	0
Inactive	F	B	37	1429.46	0	0	378.857	4.47288e+06	0.73913	1439.11	0	0	419.75	0	6582.31	134	34	0
Inactive	F	W	43.8987	1178.78	0	0	775.567	946512	579.564	0	0	0	0	0	41191.9	77	10	160
Active	F	W	39	1676.7	450.643	1124.49	518.721	868188	647.768	0	0	62467.1	344.795	263.207	10665	81	13	40
Inactive	F	W	40.5969	3278.45	0	0	134.151	474945	806.345	0	0	0	0	207.428	20705.1	110	19	40
Inactive	F	B	32	1881.01	62.6519	0	162.04	1.07931e+06	775.247	229.77	498.725	0	35.6566	246.628	18380.6	98	14	640
Inactive	F	B	56.8843	0	4.23	198.682	52.1423	198682	39.2183	0	0	0	0	10.1296	2945.19	148	26	0
Active	F	W	49	0	0	0	0	331273	72	0	0	0	230.732	0	17277.1	115	34	0
Inactive	F	W	45.8344	465.698	0	0	212.042	96579.8	153.615	0	0	0	0	94.5974	3186.26	162	30	0
Inactive	F	W	49.4949	1051.45	0	0.347713	0	150.224	210.29	0	64.6216	0.334748	0	89.0924	4908.3	173	33	0
Inactive	F	W	49.7823	257.254	0	0.309625	0	39.8974	51.4508	0	9.34183	0.245931	0	51.258	5943.21	173	33	0
Inactive	F	W	49.974	280.01	0	0.107696	0	78.0955	56.002	0	0	0.166268	0	59.3198	2224.97	165	39	0
Inactive	F	W	50.8939	400.175	0	0.0205872	0	106.673	80.0349	0.0129789	0	0.120838	0	58.9805	217.508	157	38	0
Active	F	W	59	583.929	0	18935.6	0	2.13032e+06	0	0	0	2061.85	459.726	69.8381	2385.29	152	42	0
Inactive	F	B	33	86.6453	2.19658	0	32.912	52133.1	141.936	0	0	0	27.609	12.535	1438.71	93	26	0
Active	F	W	53.232	2234.29	18.7803	3215.11	196.242	439023	73.785	0	184.658	7505.53	0	8.80827	26872.5	166	26	0
Active	F	W	52.9336	1587.63	13.6931	2153.5	220.245	327459	75.9255	0	212.775	3134.5	0	20.638	12658.3	166	26	0
Inactive	F	B	61.8371	684.838	14.2074	0.100402	294.044	1232.51	136.968	0	0	0.300126	0	30.2285	0	123	26	0
Inactive	F	B	30	153.224	0	0	337.789	83924.9	26.5263	0	0	0	301.559	66.7184	1170.53	95	24	0
Inactive	F	B	31	4796.79	0	0	0	177773	0	0	0	0	275.836	0	0	48	11	#N/A
Inactive	F	W	55.2416	1106.77	0	0.156108	0	203.622	221.355	0	0	0.369809	0	62.2795	0	148	18	0
Inactive	F	W	55.4908	3136.37	0	0	0	243.898	627.274	0	0	0.240385	0	87.6072	3942.59	89	12	0
Inactive	F	W	28.5777	0	0	0	302.177	436753	818.155	0	0	0	0	41.1397	14842.5	118	13	0
Inactive	F	W	49.7741	753.021	0	0.0589449	297.028	1127.84	150.604	0	0	0.40672	0	89.9587	0	97	17	0
Inactive	F	W	50.2533	2359.81	0	0.0640124	56.817	716.974	471.961	0.157217	32.9699	0.296849	0	88.5158	2485.09	100	17	0
Inactive	F	W	69.8097	533.692	0	0	0	2128.83	106.738	0	8.11724	0.529584	0	168.879	887.509	84	17	0
Active	F	B	33.191	13332.8	38.0591	3200.81	104.454	387603	468.995	0.00647783	645.045	16054.3	40.3711	3.67788	56748.9	36	5	640
Inactive	F	W	53.4292	9674.2	0	0	369.776	2214.87	1934.84	0	392.178	0.586236	34.4971	160.942	4892.79	169	43	0
Inactive	F	W	68.1588	459.312	0	0.0728895	0	197.781	91.8625	0	24.0263	0.300261	0	83.5205	0	103	18	0
Inactive	F	B	27	2659.76	181.635	0	409.162	729050	888.142	0	0	35090.3	76.1318	152.259	11625.2	75	9	320
Inactive	F	W	53.4702	44.3603	0	0	0	872.559	8.87205	0	0	0.494949	0	204.532	0	99	17	0
Inactive	F	W	53.9767	1160.51	0	0	0	309.938	232.102	0	0	0.648236	0	149.886	0	126	24	0
Inactive	F	B	27	388.378	0	0	886.962	4.48096e+06	12.8784	659.355	0	0	309.709	68.5216	1505.51	132	18	71
Inactive	F	B	27.9042	2589.71	22.7896	52.613	0	1959.65	517.942	0	0	0.490779	0	215.617	0	90	18	0
Active	F	W	38.7817	2154.63	24.8903	324.631	0	520723	209.534	0	0	0	3.28172	28.2234	38067.9	54	11	130
Inactive	F	B	29	1874.5	59.1143	0	271.271	464188	667.252	0	0	1954.02	53.6548	261.849	2141.76	72	16	40
Inactive	F	B	30	2275.8	0	1126.48	234.26	1.02086e+06	0.68	0	0	0	1004.81	158.94	2228.16	99	34	80
Active	F	W	60	2086.8	0	0	367.077	445155	1851.44	0	38.5756	0	133.247	149.798	70021.9	41	5	640
Inactive	F	W	57.2649	1992.94	0	0	53.7212	1022.46	398.587	0	98.8181	0.262634	0	108.038	15232.3	91	16	0
Inactive	F	W	61.3744	0	0	0.855513	0	691.255	0	0	0	1.01141	0	40.6692	0	101	9	0
Inactive	F	W	61.8261	340.677	0	0	0	1192.19	68.1353	0	10.8204	0.628043	0	81.9766	0	92	12	0
Inactive	F	W	31.7974	0	0	0	171.643	694608	256.427	0	50.8325	0	0	163.959	4097.53	112	13	0
Inactive	F	B	27	2117.19	0	174.428	852.84	1.08022e+06	4.72222	0	1545.32	0	107.372	38.6889	58444.8	#N/A	#N/A	#N/A
Active	F	B	20.8706	1094.8	49.7004	0	0	510063	147.875	0	not tested	9231.39	184.966	not tested	2485.04	117	30	40
Active	F	B	23.4387	742.096	10.9459	807.699	not tested	1.00258e+06	19.1784	1.49783	39.0567	0	0	303.041	10324.3
Active	F	B	36.4956	14751.7	133.163	9433.71	374.253	1.19293e+06	1422.36	0	2408.6	43304.3	69.4114	19.5822	89374.7	53	3	0
Inactive	F	W	24.2546	512.262	0	3.65577	1501.29	1701.41	102.452	0	0	1.32607	0	207.611	0	103	13	0
Inactive	F	W	37.4045	0	0	0	0	1.02421e+06	0	0	0	16475.2	0	0	0	115	20	0
Active	F	B	26.141	15318.7	24.8903	2479	1029.16	2.11739e+06	900.789	1.44756	674.831	6605.94	5.07088	69.5058	43018.6	88	30	640
Active	F	B	27.1759	4875.19	50.4578	1960.52	809.901	1.28654e+06	203.244	1.43209	0	5634.76	0	931.222	37293.5	100	43	0
Inactive	F	B	28	177.851	0	0	268.589	783384	1229.15	0	292.439	168741	287.912	115.095	2161.36	181	40	0
Active	F	B	25	13367.1	33.8923	3757.85	3236.56	6.84456e+06	255.485	4095.4	1467.26	119987	525.838	189.989	114528	79	33	0
Active	F	W	26.7406	27192.7	0	0	1630.11	1.5978e+06	423.855	0	0	not tested	22.1045	542.658	25708.6	63	4	69
Active	F	W	32.7529	25910.6	215.736	3167.27	not tested	2.09444e+06	446.116	2.08812	not tested	0	not tested	not tested	not tested	49	9	160
Inactive	F	W	36.9199	468.191	0	0	168.914	205733	191.323	0	0	1270.94	0	51.7064	2843.04	87	14	0
Active	F	W	32.8843	11303.7	13.1272	3661.11	0	835948	5020.73	0.018474	211.054	8767.54	0	200.797	30701.2	46	4	640
Active	F	W	38	167.985	116.031	0	0	200487	599.811	0	324.181	0	32.9617	167.483	4908.32	125	21	0
Active	F	B	34	11221.9	0	0	2652.75	5.38302e+06	2418.31	7426.01	4914.1	131638	545.966	202.468	20454.4	87	21	0
Active	F	B	32	1640.74	36.1148	0	792.844	884422	310.27	0	175.939	0	187.857	146.462	13157.2
Active	F	B	32	5182.71	55.6286	0	901.96	2.06248e+06	737.014	0	408.864	67811.6	423.486	175.64	25238.8	130	45	#N/A
Active	F	B	33	13684.4	0	0	1974.55	7.19251e+06	274.02	0	1153.96	57531.5	1077.3	175.3	81661.6	121	22	0
Active	F	B	47	7415.43	0	0	4614.63	2.65226e+06	1604.85	109.009	1229.8	21428.9	782.434	58.3562	57763.2	97	20	0
Inactive	F	B	30	1021.88	0	0	0	3.58237e+06	0	0	0	0	469.479	0	5109.87	87	14	0
Inactive	F	B	26	3396.35	22.96	0	680.578	1.01491e+06	105.04	0	226.375	0	229.185	60.62	70559.6	131	18	80
Active	F	W	47	63.288	21.163	0	0	469064	1394.48	0	196.837	19011.7	273.046	193.789	7722.33	105	31	0
Inactive	F	W	48.0465	519.873	0	0	82.4997	263414	169.362	112.641	0	0	0	138.49	1658.11	109	30	#N/A
Active	F	B	21.1745	6024.5	17.1372	not tested	441.731	not tested	not tested	not tested	not tested	not tested	30.3638	not tested	not tested
Inactive	F	B	24.7693	134.373	18.07	0.0288045	0	537.829	26.8746	0	0	0.249639	0	0.0172827	0	130	19	0
Control	F	W	54	80.6942	0	0	750.838	657781	95.0634	0	0	0	0	0	12403.6
Control	F	W	51	217.281	0	0	0	469557	352.802	0	0	662.09	0	163.989	0
Control	F	W	50	1275.88	0	0	208.433	1.02144e+06	114.881	0	0	595.09	7.14401	0	23701.5
Control	F	W	57	0	0	0	430.175	444393	401.245	0	0	1692.19	0	96.8194	0
Control	F	W	54	67.4346	0	0	0	3300.33	282.578	0	0	0	0	0	0
Control	F	W	42	0	0	0	552.446	2.15152e+06	0	1168.89	0	2587.35	0	0	23907
Control	F	W	43	0	0	0	41.8888	768038	0	0	0	0	0	0	692.238
Control	F	B	27	0	2.1745	0	0	0	0	0	0	0	0	0.872357	0
Control	F	B	31	0	7.27802	0	0	1.58317e+06	0.0924053	331.339	0	12241.9	0	16.5898	311058
Control	F	B	26	0	7.43573	315.881	174.433	158417	20.5021	0	0	0	0	25.0985	4596.11
Control	F	B	36	0	0	0	0	352788	649.422	0	0	0	0	3.27448	2813.04
Control	F	B	38	0	2.8491	0	0	148951	35.6981	0	0	0	1.03964	9.12274	0
Control	F	B	27	0	8.21958	0	0	37534.7	13.61	0	0	0	0	0	0
Control	F	B	27	0	29.5139	0	7.61202	924143	36.4793	0.0987087	0	13719.8	27.7113	7.45394	0
Control	F	B	44	417.073	12.8403	0	1103.38	594517	39.3747	0.0287316	50.1904	19083.2	33.1261	36.4718	1.76867e+06
Control	F	B	29	0	5.39708	0	291.406	204017	54.7207	0.0438447	0	0	1.61025	13.1858	284190
Control	F	B	33	0	13.6666	0	0	7777.09	11.721	0	7.57409	0	5.50064	0	206696
Control	F	B	31	0	27.0846	0	0	295548	2.2765	0	0	0	54.4212	20.5618	0
Control	F	B	34	0	13.8831	0	0	46803.3	1.93977	0	0	0	0	0.782595	0
Control	F	B	32	0	10.3658	0	0	86598.5	1.99414	0	0	0	0	0	0
Control	F	B	36	not tested	0	0	0	8029.03	202.521	0	0	0	0	0	0

## Sheet: Table 4
Table 4: Association of urine biomarkers with Active LN status after adjusting for confounding factors
ID	Status	Race	Age	Prednisone..mgs.	ALCAM	BFL1	Calpastatin	FcgRIIBC	Hemopexin	MCP-1	Peroxiredoxin 6	PF4	Properdin	sE-Selectin	TFPI	VCAM1
1	Active	B	48.961	10	10106.9	70.0045	37.655	not tested	871586	294.856	0	52.5901	15233.8	not tested	68.6895	18064.5
2	Inactive	B	47.8604	5	37264.9	232.432	0	1809.02	6.44282e+06	155.423	1.03285	0	0	156.669	107.421	17888.5
3	Active	W	53	20	1814.81	0	0	412.434	725333	2065.05	0	425.877	227094	145.863	191.736	5312.91
4	Inactive	W	49.0322	0	7427.17	0	0	0	5.81828e+06	814.057	0	0	0	0	115.903	9136.72
5	Inactive	W	43.488	10	11238	0	0	1721.82	1.54786e+07	417.79	457.276	0	16945.9	0	8.18425	282819
6	Inactive	W	49.1745	6	1353.47	0	0	0	1.42123e+06	0	0	0	8481.31	0	98.4646	0
7	Inactive	B	26	2.5	1631.42	130.433	0	0	420791	0	0	0	0	257.692	67.23	8818.66
8	Inactive	B	37	5	1429.46	0	0	378.857	4.47288e+06	0.73913	1439.11	0	0	419.75	0	6582.31
9	Inactive	W	43.8987	2.5	1178.78	0	0	775.567	946512	579.564	0	0	0	0	0	41191.9
10	Active	W	39	0	1676.7	450.643	1124.49	518.721	868188	647.768	0	0	62467.1	344.795	263.207	10665
11	Inactive	W	40.5969	0	3278.45	0	0	134.151	474945	806.345	0	0	0	0	207.428	20705.1
12	Inactive	B	32	0	1881.01	62.6519	0	162.04	1.07931e+06	775.247	229.77	498.725	0	35.6566	246.628	18380.6
13	Inactive	B	56.8843	2.5	0	4.23	198.682	52.1423	198682	39.2183	0	0	0	0	10.1296	2945.19
14	Active	W	49	0	0	0	0	0	331273	72	0	0	0	230.732	0	17277.1
15	Inactive	W	45.8344	40	465.698	0	0	212.042	96579.8	153.615	0	0	0	0	94.5974	3186.26
16	Inactive	W	49.4949	0	1051.45	0	0.347713	0	150.224	210.29	0	64.6216	0.334748	0	89.0924	4908.3
17	Inactive	W	49.7823	0	257.254	0	0.309625	0	39.8974	51.4508	0	9.34183	0.245931	0	51.258	5943.21
18	Inactive	W	49.974	0	280.01	0	0.107696	0	78.0955	56.002	0	0	0.166268	0	59.3198	2224.97
19	Inactive	W	50.8939	0	400.175	0	0.0205872	0	106.673	80.0349	0.0129789	0	0.120838	0	58.9805	217.508
20	Active	W	59	0	583.929	0	18935.6	0	2.13032e+06	0	0	0	2061.85	459.726	69.8381	2385.29
21	Inactive	B	33	2.5	86.6453	2.19658	0	32.912	52133.1	141.936	0	0	0	27.609	12.535	1438.71
22	Active	W	53.232	10	2234.29	18.7803	3215.11	196.242	439023	73.785	0	184.658	7505.53	0	8.80827	26872.5
23	Active	W	52.9336	10	1587.63	13.6931	2153.5	220.245	327459	75.9255	0	212.775	3134.5	0	20.638	12658.3
24	Inactive	B	61.8371	N/A	684.838	14.2074	0.100402	294.044	1232.51	136.968	0	0	0.300126	0	30.2285	0
25	Inactive	B	30	0	153.224	0	0	337.789	83924.9	26.5263	0	0	0	301.559	66.7184	1170.53
26	Inactive	B	31	7.5	4796.79	0	0	0	177773	0	0	0	0	275.836	0	0
27	Inactive	W	55.2416	5	1106.77	0	0.156108	0	203.622	221.355	0	0	0.369809	0	62.2795	0
28	Inactive	W	55.4908	5	3136.37	0	0	0	243.898	627.274	0	0	0.240385	0	87.6072	3942.59
29	Inactive	W	28.5777	0	0	0	0	302.177	436753	818.155	0	0	0	0	41.1397	14842.5
30	Inactive	W	49.7741	0	753.021	0	0.0589449	297.028	1127.84	150.604	0	0	0.40672	0	89.9587	0
31	Inactive	W	50.2533	0	2359.81	0	0.0640124	56.817	716.974	471.961	0.157217	32.9699	0.296849	0	88.5158	2485.09
32	Inactive	W	69.8097	0	533.692	0	0	0	2128.83	106.738	0	8.11724	0.529584	0	168.879	887.509
33	Active	B	33.191	0	13332.8	38.0591	3200.81	104.454	387603	468.995	0.00647783	645.045	16054.3	40.3711	3.67788	56748.9
34	Inactive	W	53.4292	0	9674.2	0	0	369.776	2214.87	1934.84	0	392.178	0.586236	34.4971	160.942	4892.79
35	Inactive	W	68.1588	0	459.312	0	0.0728895	0	197.781	91.8625	0	24.0263	0.300261	0	83.5205	0
36	Inactive	B	27	20	2659.76	181.635	0	409.162	729050	888.142	0	0	35090.3	76.1318	152.259	11625.2
37	Inactive	W	53.4702	0	44.3603	0	0	0	872.559	8.87205	0	0	0.494949	0	204.532	0
38	Inactive	W	53.9767	0	1160.51	0	0	0	309.938	232.102	0	0	0.648236	0	149.886	0
39	Inactive	B	27	0	388.378	0	0	886.962	4.48096e+06	12.8784	659.355	0	0	309.709	68.5216	1505.51
40	Inactive	B	27.9042	2.5	2589.71	22.7896	52.613	0	1959.65	517.942	0	0	0.490779	0	215.617	0
41	Active	W	38.7817	10	2154.63	24.8903	324.631	0	520723	209.534	0	0	0	3.28172	28.2234	38067.9
42	Inactive	B	29	10	1874.5	59.1143	0	271.271	464188	667.252	0	0	1954.02	53.6548	261.849	2141.76
43	Inactive	B	30	10	2275.8	0	1126.48	234.26	1.02086e+06	0.68	0	0	0	1004.81	158.94	2228.16
44	Active	W	60	5	2086.8	0	0	367.077	445155	1851.44	0	38.5756	0	133.247	149.798	70021.9
45	Inactive	W	57.2649	0	1992.94	0	0	53.7212	1022.46	398.587	0	98.8181	0.262634	0	108.038	15232.3
46	Inactive	W	61.3744	40	0	0	0.855513	0	691.255	0	0	0	1.01141	0	40.6692	0
47	Inactive	W	61.8261	20	340.677	0	0	0	1192.19	68.1353	0	10.8204	0.628043	0	81.9766	0
48	Inactive	W	31.7974	10	0	0	0	171.643	694608	256.427	0	50.8325	0	0	163.959	4097.53
49	Inactive	B	27	10	2117.19	0	174.428	852.84	1.08022e+06	4.72222	0	1545.32	0	107.372	38.6889	58444.8
50	Active	B	20.8706	10	1094.8	49.7004	0	0	510063	147.875	0	not tested	9231.39	184.966	not tested	2485.04
51	Active	B	23.4387	10	742.096	10.9459	807.699	not tested	1.00258e+06	19.1784	1.49783	39.0567	0	0	303.041	10324.3
52	Active	B	36.4956	0	14751.7	133.163	9433.71	374.253	1.19293e+06	1422.36	0	2408.6	43304.3	69.4114	19.5822	89374.7
53	Inactive	W	24.2546	0	512.262	0	3.65577	1501.29	1701.41	102.452	0	0	1.32607	0	207.611	0
54	Inactive	W	37.4045	2.5	0	0	0	0	1.02421e+06	0	0	0	16475.2	0	0	0
55	Active	B	26.141	0	15318.7	24.8903	2479	1029.16	2.11739e+06	900.789	1.44756	674.831	6605.94	5.07088	69.5058	43018.6
56	Active	B	27.1759	10	4875.19	50.4578	1960.52	809.901	1.28654e+06	203.244	1.43209	0	5634.76	0	931.222	37293.5
57	Inactive	B	28	10	177.851	0	0	268.589	783384	1229.15	0	292.439	168741	287.912	115.095	2161.36
58	Active	B	25	40	13367.1	33.8923	3757.85	3236.56	6.84456e+06	255.485	4095.4	1467.26	119987	525.838	189.989	114528
59	Active	W	26.7406	15	27192.7	0	0	1630.11	1.5978e+06	423.855	0	0	not tested	22.1045	542.658	25708.6
60	Active	W	32.7529	20	25910.6	215.736	3167.27	not tested	2.09444e+06	446.116	2.08812	not tested	0	not tested	not tested	not tested
61	Inactive	W	36.9199	0	468.191	0	0	168.914	205733	191.323	0	0	1270.94	0	51.7064	2843.04
62	Active	W	32.8843	30	11303.7	13.1272	3661.11	0	835948	5020.73	0.018474	211.054	8767.54	0	200.797	30701.2
63	Active	W	38	0	167.985	116.031	0	0	200487	599.811	0	324.181	0	32.9617	167.483	4908.32
64	Active	B	34	40	11221.9	0	0	2652.75	5.38302e+06	2418.31	7426.01	4914.1	131638	545.966	202.468	20454.4
65	Active	B	32	5	1640.74	36.1148	0	792.844	884422	310.27	0	175.939	0	187.857	146.462	13157.2
66	Active	B	32	10	5182.71	55.6286	0	901.96	2.06248e+06	737.014	0	408.864	67811.6	423.486	175.64	25238.8
67	Active	B	33	20	13684.4	0	0	1974.55	7.19251e+06	274.02	0	1153.96	57531.5	1077.3	175.3	81661.6
68	Active	B	47	0	7415.43	0	0	4614.63	2.65226e+06	1604.85	109.009	1229.8	21428.9	782.434	58.3562	57763.2
69	Inactive	B	30	0	1021.88	0	0	0	3.58237e+06	0	0	0	0	469.479	0	5109.87
70	Inactive	B	26	5	3396.35	22.96	0	680.578	1.01491e+06	105.04	0	226.375	0	229.185	60.62	70559.6
71	Active	W	47	160	63.288	21.163	0	0	469064	1394.48	0	196.837	19011.7	273.046	193.789	7722.33
72	Inactive	W	48.0465	6	519.873	0	0	82.4997	263414	169.362	112.641	0	0	0	138.49	1658.11
73	Active	B	21.1745	30	6024.5	17.1372	not tested	441.731	not tested	not tested	not tested	not tested	not tested	30.3638	not tested	not tested
74	Inactive	B	24.7693	5	134.373	18.07	0.0288045	0	537.829	26.8746	0	0	0.249639	0	0.0172827	0
75	Control	W	54		80.6942	0	0	750.838	657781	95.0634	0	0	0	0	0	12403.6
76	Control	W	51		217.281	0	0	0	469557	352.802	0	0	662.09	0	163.989	0
77	Control	W	50		1275.88	0	0	208.433	1.02144e+06	114.881	0	0	595.09	7.14401	0	23701.5
78	Control	W	57		0	0	0	430.175	444393	401.245	0	0	1692.19	0	96.8194	0
79	Control	W	54		67.4346	0	0	0	3300.33	282.578	0	0	0	0	0	0
80	Control	W	42		0	0	0	552.446	2.15152e+06	0	1168.89	0	2587.35	0	0	23907
81	Control	W	43		0	0	0	41.8888	768038	0	0	0	0	0	0	692.238
82	Control	B	27		0	2.1745	0	0	0	0	0	0	0	0	0.872357	0
83	Control	B	31		0	7.27802	0	0	1.58317e+06	0.0924053	331.339	0	12241.9	0	16.5898	311058
84	Control	B	26		0	7.43573	315.881	174.433	158417	20.5021	0	0	0	0	25.0985	4596.11
85	Control	B	36		0	0	0	0	352788	649.422	0	0	0	0	3.27448	2813.04
86	Control	B	38		0	2.8491	0	0	148951	35.6981	0	0	0	1.03964	9.12274	0
87	Control	B	27		0	8.21958	0	0	37534.7	13.61	0	0	0	0	0	0
88	Control	B	27		0	29.5139	0	7.61202	924143	36.4793	0.0987087	0	13719.8	27.7113	7.45394	0
89	Control	B	44		417.073	12.8403	0	1103.38	594517	39.3747	0.0287316	50.1904	19083.2	33.1261	36.4718	1.76867e+06
90	Control	B	29		0	5.39708	0	291.406	204017	54.7207	0.0438447	0	0	1.61025	13.1858	284190
91	Control	B	33		0	13.6666	0	0	7777.09	11.721	0	7.57409	0	5.50064	0	206696
92	Control	B	31		0	27.0846	0	0	295548	2.2765	0	0	0	54.4212	20.5618	0
93	Control	B	34		0	13.8831	0	0	46803.3	1.93977	0	0	0	0	0.782595	0
94	Control	B	32		0	10.3658	0	0	86598.5	1.99414	0	0	0	0	0	0
95	Control	B	36		not tested	0	0	0	8029.03	202.521	0	0	0	0	0	0

## Sheet: Table 5
Table 5: Urine Cr-normalized Biomarker Levels in second (Chinese) validation cohort
Group ID	Pt ID	tfpi	vcam1	alcam	cxcl4	calpastat	hemo	prx6	properdin	anti-dna titer	c3	c4
Active LN	3040	3.02504	423.318	144.784	2.57517	0.180454	121.148	0.00660989	0.356711	300	0.19	0.04
Active LN	3041	6.772	615.143	496.713	9.12898	0.0439087	193.491	0.00761813	0	300	0.39	0.07
Inactive SLE	3042	0.320349	44.6983	62.3514	0	0.00801538	79.4809	0	0	21	1	0.23
Active LN	3050	2.47596	353.616	272.121	13.3526	0.00506139	72.5601	0.00230519	0.53464	300	0.16	0.04
Active LN	3057	4.0297	0	0	0	0	8.76636	0.000654321	0.725654	300	0.29	0.06
Healthy ctrl	3061	1.42164	14.466	5.90182	0	0.000745124	31.5419	0.000405435	0
Active LN	3062	19.7847	995.967	618.103	0.833209	0.00229851	147.264	0.0210448	0	199	0.47	0.04
Healthy ctrl	3063	0.777041	0	0	0	0.00280612	25.9965	0.00704719	0
Healthy ctrl	3064	0	0	0	0	0.00475162	51.1321	0.00820734	0
Healthy ctrl	3065	0	0	0	0	0.00615023	47.1138	0.00711268	0
Healthy ctrl	3067	0	0	0	0	0.0143474	46.1624	0.0159115	0
Healthy ctrl	3068	0	0	0	0	0.00531538	51.3448	0.00694543	0
Healthy ctrl	3069	1.12601	30.1005	1.35819	0	0.00049539	8.75636	0.00465116	0
Active non-renal	3070	0.677366	33.1575	0	2.02229	0	34.0958	0.00408497	0	101	0.37	0.06
Healthy ctrl	3074	0.70417	59.825	48.7924	0	0.159746	35.6908	0	0
Healthy ctrl	3075	0.856695	0	0	0	0.000911681	11.9174	0	0
Healthy ctrl	3079	0	0	0	0	0.000521739	85.6464	0	0
Healthy ctrl	3081	0	0	0	0	0.00105465	70.326	0	0
Healthy ctrl	3082	0	0	0	0	0.00438472	10.5516	0.0149222	0
Active LN	3085	5.67032	740.368	214.796	27.558	0.0339303	187.425	0.00476361	1.40408	124	0.7	0.07
Healthy ctrl	3087	0	0	0	0	0.00175824	66.3819	0	0
Healthy ctrl	3088	0.212151	0	6.86753	0	0.000680611	0	0	0
Healthy ctrl	3089	2.32272	185.775	198.291	0	0.000283242	181.495	0.0141935	0
Healthy ctrl	3090	0.543217	0	37.2755	0	0.0155139	23.7572	0.0544708	1.12083
Healthy ctrl	3091	0	0	0	0	0.00324629	4.31546	0.0225476	0
Healthy ctrl	3092	1.71185	0	0	0	0.00359346	71.735	0.0112228	0
Healthy ctrl	3093	0.903035	0	0	0	0.000576844	75.4992	0.00716934	0
Healthy ctrl	3094	0	0	0	0	0.0101059	42.6131	0.0298364	0
Healthy ctrl	3095	0	0	0	0	0.00225487	87.3275	0.0109156	0
Healthy ctrl	3096	0	0	0	0	0.00245167	74.9187	0.0125884	0
Active non-renal	3097	56.2437	0	101.792	32.3265	0.0040715	134.086	0.0103774	0	300	0.37	0.04
Healthy ctrl	3098	0	0	0	0	0.0104651	50.1324	0.0368217	0
Healthy ctrl	3099	1.76957	0	44.8194	0	0.00475436	53.3201	0.00632246	0.0528318
Healthy ctrl	3103	1.3515	0	23.6028	4.45677	0.000458372	22.0156	0.00702142	0.141503
Healthy ctrl	3104	2.15217	0	1.71086	0	0.00167966	34.8101	0.0105219	0
Healthy ctrl	3105	0.152531	0	0	0	0.00906187	18.6176	0.00296738	0
Healthy ctrl	3107	0.796746	105.533	51.177	0	0.00140845	26.1039	0.00194298	0
Healthy ctrl	3108	0	0	117.102	0	0.00212615	89.3214	0.00605953	0
Healthy ctrl	3109	2.528	0	2.86578	0	0.00566983	78.6412	0.00278217	0
Active LN	3110	1.65672	435.576	15.093	0	0.000428507	72.6737	0.00314614	0.600925	159	0.74	0.22
Healthy ctrl	3113	0	0	0	0	0.000745124	31.5419	0.000405435	0
Healthy ctrl	3116	0.298489	99.5134	0	0	0.00280612	25.9965	0.00704719	0
Healthy ctrl	3117	0	0	0	0	0.00475162	51.1321	0.00820734	0
Healthy ctrl	3118	0	0	0	0	0.00615023	47.1138	0.00711268	0
Healthy ctrl	3119	0.13735	0	24.9165	0	0.0143474	46.1624	0.0159115	0
Healthy ctrl	3120	0	0	0	0	0.00531538	51.3448	0.00694543	0
Healthy ctrl	3121	2.84757	8.91491	43.3339	0	0.00049539	8.75636	0.00465116	0
Active non-renal	3124	1.67701	0	0	2.75977	0.156142	37.6057	0.001442	0	71	1.03	0.17
Active LN	3125	8.0317	728.178	244.467	64.9859	0.00114056	123.76	0.0106676	1.66273	300	0.46	0.09
Active non-renal	3127	1.99324	238.813	109.31	5.3013	0	5.866	0.000678898	0	29	0.64	0.19
Healthy ctrl	3128	0.542396	0	19.1589	1.19206	0	41.0013	0.0254167	0
Active LN	3129	8.0089	1554.69	621.987	48.4101	0.00175439	277.668	0.138377	2.4198	300	0.45	0.11
Active LN	3130	7.52556	1379.52	344.16	18.2536	0.018905	217.529	0.0655642	4.12163	92	0.54	0.1
Active LN	3131	4.56808	782.986	602.611	0.501921	0.0620678	79.8289	0.0362906	0.431191	300	0.56	0.04
Healthy ctrl	3133	0.666616	0	4.03861	0	0.0302422	106.171	0	0
Active LN	3134	3.91035	778.659	249.297	5.90582	0.0141839	100.318	0.0032261	1.94972	300	0.38	0.06
Active non-renal	3135	0	0	0	0	0	506.43	0.064763	2.83854	164	0.56	0.12
Active non-renal	3136	1.69627	405.177	38.4864	0	0.00302725	59.6897	0.00903128	0	133	1.12	0.19
Active LN	3137	3.29914	1128.2	731.754	0	0.0167609	90.7018	0.0647026	0.322574	300	0.32	0.05
Active non-renal	3138	4.82151	926.875	70.5114	0.971223	0.000926171	289.746	0.00455147	0	300	1.11	0.18
Active non-renal	3140	0	105.323	0	0	0.0109551	87.7669	0.0227528	0	300	0.66	0.09
Active non-renal	3141	1.54619	0	7.97589	0	0.0035533	56.7513	0.0181472	0	181	0.95	0.13
Active LN	3142	6.68775	1410.83	474.434	0	0.312248	1525.98	0.137907	0	300	0.69	0.07
Active LN	3143	23.9899	3603.7	2491.58	10.6059	0.00227273	145.076	0.142978	2.55122	300	0.13	0.04
Active LN	3146	4.47241	737.437	1255.41	0	0.00509804	38.1062	0	1.27926	51	0.75	0.38
Healthy ctrl	3167	0	0	27.0415	0	0.0905413	1.33868	0	0
Active non-renal	3175	2.49565	633.016	138.85	10.0874	0	0	0	0	23	0.2	0.05
Active LN	3181	2.37887	847.711	315.035	0	0.00316901	90.6338	0	0	11	0.92	0.18
Active non-renal	3185	4.93237	3474.58	248.832	4.83093	0.00203908	909.048	0.0408241	0	114	0.39	0.19
Active LN	3189	5.46087	2277.73	521.022	0	0.00949275	247.442	0.0824275	0	300	0.29	0.06
Active LN	3192	16.6676	2695.09	1459.19	0	0.402881	340.34	0.0656045	2.08529	1	0.58	0.12
Active non-renal	3193	6.72383	2067.87	439.251	0	0.00133715	304.466	0.0391117	0	226	0.39	0.04
Active LN	3196	2.88096	669.219	324.291	1.6079	0.0005207	80.6312	0.0142766	0.377328	193	0.21	0.04
Active LN	3197	4.0957	806.16	2035.37	0	0.019676	215.983	0.0049568	0.898056	32	0.92	0.22
Active LN	3198	5.6932	809.687	2321.31	11.659	0.0188204	113.797	0.166074	0.238991	192	0.54	0.09
Active LN	3199	3.5728	3302.55	885.9	0	0.0509579	438.196	0.0256705	0	300	0.3	0.06
Active LN	3201	4.34863	1483.25	463.541	0	0.23579	79.2501	0	0	158	0.23	0.04
Active non-renal	3203	4.8869	3903.98	173.175	0.467914	0.00427807	114.672	0.0113191	0	1	0.59	0.13
Active non-renal	3204	0	160.122	0	0	0.136474	708.146	0.00688956	0	22	0.93	0.21
Active LN	3205	3.2122	537.02	337.796	11.4881	0.0628764	26.6965	0.0051429	1.15884	238	0.47	0.04
Active LN	3206	4.52168	0	86.2454	0	0.00786187	148.407	0.06036	0	286	0.32	0.04
Active non-renal	3207	2.74258	314.879	66.5657	3.84015	0.000607238	38.5766	0.0026678	0	74	0.84	0.12
Active non-renal	3208	2.12145	1023.12	4.25982	0	0.00103582	121.626	0.0021148	0	1	1.04	0.21
Active non-renal	3210	1.21225	0	53.7168	0	0.000871784	66.0052	0.00432703	0	17	0.51	0.07
Active non-renal	3211	0.770345	232.003	0	0	0.00533473	76.0996	0.000679916	0	60	0.73	0.12
Active LN	3212	16.668	767.241	1058.44	40.4955	0.0206496	457.989	0.081235	1.50702	300	0.21	0.04
Active LN	3214	19.2822	491.211	929.573	30.4715	0.103724	453.42	0.102607	2.7646	178	1.1	0.25
Active LN	3218	18.0121	292.614	451.197	6.69875	0.155232	70.9682	0.0875798	0.483936	300	0.32	0.04
Active LN	3220	5.569	0	933.912	11.16	0.014	291.428	0.071875	0	300	0.49	0.06
Active LN	3223	4.777	660.063	238.349	31.0319	0.000558399	165.165	0.0439565	0.291799	300	0.17	0.05
Active non-renal	3224	2.93049	0	504.195	0	0.0266098	112.18	0.44607	0	300	0.54	0.11
Active non-renal	3225	3.28717	71.5825	13.4712	0	0.0277108	29.8982	0.00125366	0	1	1.18	0.21
Active LN	3227	25.8751	2878.06	1879.8	45.5933	0.295721	1075.99	0.0616915	3.11483	300	0.44	0.1
Active non-renal	3228	1.01242	0	123.869	4.57305	0.0222819	34.9838	0.011935	0.23914	300	0.65	0.14
Active non-renal	3229	4.13399	2581.56	504.958	0	0	127.101	0.0776204	0	300	0.7	0.14
Active LN	3231	0	605.885	298.081	0	0.00660981	278.252	0.101066	0	261	0.65	0.08
Active LN	3233	20.7761	301.589	857.926	23.5982	0.291641	347.865	0.0215833	2.12074	215	0.75	0.12
Active non-renal	3234	0.200118	1600.32	86.6234	0	0.00106257	182.223	0	0	300	0.72	0.07
Active non-renal	3235	4.6353	1288.48	0	0	0.00157325	69.1224	0	0	300	0.46	0.06
Active LN	3236	7.96104	397.776	888.052	0	0.00509804	38.1062	0	1.27926	300	0.38	0.04
Active LN	3237	5.00751	2832.71	1063.78	8.58043	0.00316901	90.6338	0	0	300	0.28	0.04
Active LN	3239	2.91485	1090.64	865.601	2.56607	0.00949275	247.442	0.0824275	0	243	0.68	0.15
Active non-renal	3241	0.278345	0	158.122	0	0.00158451	145.823	0.0111209	0	229	0.88	0.08
Active non-renal	3242	7.22098	0	170.535	0	0.0018387	76.5566	0.0232135	0	171	0.31	0.04
Active LN	3244	14.4756	807.162	1278.78	8.99785	0.402881	340.34	0.0656045	2.08529	300	0.4	0.07
Active LN	3245	6.36725	397.767	522.882	3.51811	0.0005207	80.6312	0.0142766	0.377328	14	0.37	0.1
Active non-renal	3246	1.44197	0	3.98062	0	0.000629845	57.9787	0.00445252	0.241444	300	0.71	0.08
Active non-renal	3247	0	0	0	0	0.00268182	512.059	0.0147727	0	24	0.82	0.13
Active non-renal	3248	2.69003	177.26	56.8869	0	0.000677436	72.7738	0.0100052	0.156363	296	0.48	0.05
Active non-renal	3250	3.66985	394.425	0	1.86551	0.097397	235.43	0.0561099	0	300	0.23	0.05
Active LN	3251	7.29719	5144	3517.98	11.968	0.019676	215.983	0.0049568	0.898056	216	0.39	0.06
Active non-renal	3253	3.41001	1694.36	743.127	9.57706	0.00654617	133.47	0.0696385	0	300	1.04	0.2
Active non-renal	3256	2.47748	365.256	149.917	33.7892	0.000719616	132.872	0.056863	0	85	0.98	0.19
Active LN	3258	4.31051	2204.17	3720.07	10.6099	0.0188204	113.797	0.166074	0.238991	300	0.33	0.07
Active LN	3259	2.43655	1043.4	1095.93	26.9016	0.00175439	277.668	0.138377	2.4198	300	0.32	0.07
Active LN	3260	7.46396	5153.1	0	13.5161	0.018905	217.529	0.0655642	4.12163	19	1.19	0.25
Active non-renal	3261	0	0	0	0	0.00259849	128.979	0.0385163	0	1	0.47	0.1
Active LN	3262	1.81388	1920.67	0	4.9423	0.0620678	79.8289	0.0362906	0.431191	300	0.49	0.04
Active non-renal	3263	1.88423	1549.72	1064.91	0	0.00233603	416.579	0.0827493	0	300	0.45	0.06
Active LN	3264	11.8601	590.012	1604.54	94.2603	0.107126	66.0507	0.138436	2.52071	300	0.48	0.06
Active non-renal	3266	0	0	95.5991	0	0.0720045	71.551	0.0888578	0	300	1.04	0.09
Active non-renal	3268	0	3507.47	327.541	7.51493	0.0018387	76.5566	0.0232135	0	134	0.35	0.05
Active LN	3270	1.92851	1248.21	1004.44	3.64725	0.0726808	93.0116	0.0440825	0	31	0.77	0.06
Active LN	3271	2.45098	430.817	472.211	3.83364	0.0544747	18.2826	0	1.13016	300	0.44	0.04
Active LN	3274	1.57666	855.425	562.517	0.899081	0.111172	308.582	0.0418818	0	300	0.36	0.04
Active non-renal	3275	7.01862	0	0	26.847	0.000629845	57.9787	0.00445252	0.241444	300	0.24	0.06
Active non-renal	3276	2.89914	0	0	0.547053	0.00268182	512.059	0.0147727	0	129	0.6	0.21
Active non-renal	3277	0	0	38.8443	0	0.000677436	72.7738	0.0100052	0.156363	1	0.81	0.22
Active LN	3278	0.57762	357.131	1637.96	0.304173	0	326.863	0.0449028	0	135	0.46	0.04
Active non-renal	3280	0.623349	118.523	0.990566	0	0.097397	235.43	0.0561099	0	122	0.74	0.16
Active non-renal	3281	0	2702.15	0	0	0.00203908	909.048	0.0408241	0	30	0.68	0.14
Active LN	3282	2.75118	281.651	779.975	0.170211	0.0164842	86.3363	0	2.09436	228	0.48	0.18
Active non-renal	3283	6.07533	271.953	360.338	24.794	0.00133715	304.466	0.0391117	0	1	1.32	0.24
Active non-renal	3284	0.805764	45.7895	379.708	0	0.00427807	114.672	0.0113191	0	300	0.57	0.14
Active non-renal	3286	0	5492.91	462.41	0	0.136474	708.146	0.00688956	0	186	1.14	0.2
Active non-renal	3287	0	251.438	0	0	0.000607238	38.5766	0.0026678	0	3	0.91	0.11
Active LN	3288	1.80735	452.114	453.188	1.64446	0	118.627	0.0235557	0	17	0.58	0.05
Active LN	3289	18.2234	1532.31	2162.75	7.52229	0.0207382	335.932	0.127463	13.1769	16	0.67	0.15
Active non-renal	3290	2.5706	0	857.8	42.8163	0	149.005	0.0049088	0.882028	300	1.07	0.11
Active non-renal	3291	0.823716	1232.6	407.908	0	0	473.82	0	0	12	0.86	0.1
Active LN	3292	5.12319	944.656	1167.11	2.68746	0.00135056	44.7666	0	0	300	0.59	0.08
Active LN	3293	0.298996	978.326	245.063	1.93494	0	51.8138	0	0	300	0.29	0.06
Active non-renal	3294	2.78555	667.507	71.3678	10.0379	0.00314027	125.588	0.0433182	0	102	0.15	0.04
Active LN	3295	1.83667	243.463	341.441	3.22298	0.00210233	11.0338	0.000372093	0.236535	182	0.25	0.04
Active LN	3296	1.0793	1722.86	997.477	0.593177	0.000458716	132.871	0.00521789	0	300	0.55	0.07
Active non-renal	3299	0.844319	922.012	286.258	2.11503	0	58.4683	0.0258931	0	300	0.37	0.04
Active LN	3300	30.2303	1666.62	1721.01	2.26023	0.0322923	343.098	0.159763	9.73696	17	0.84	0.29
Active non-renal	3302	1.96982	1017.57	377.617	3.56691	0	59.7393	0.0054421	0	300	0.5	0.06
Active LN	3304	0.782275	1465.38	217.183	0.783069	0.00873016	305.8	0.0179233	0	300	0.68	0.15
Active non-renal	3306	1.11593	203.375	203.004	6.10181	0.00032792	169.308	0.00837758	0	11	0.65	0.29
Active LN	3307	0.167271	2529.93	728.712	1.19938	0.0231481	73.0415	0.0316425	0	300	0.64	0.14
Active non-renal	3308	0.695508	1035.15	471.575	0.666313	0	141.768	0	0	300	0.6	0.12
Active non-renal	3310	0.504566	1837.07	480.423	34.4919	0.0232739	107.815	0.0389198	0	64	0.53	0.07
Active LN	3312	1.97394	1849.91	418.421	2.11322	0.0026262	49.7301	0.0470674	0	11	0.64	0.14
Active LN	3313	3.87758	2756.08	825.666	13.7539	0.00027894	123.038	0.0361925	0.271339	300	0.33	0.05
Active non-renal	3315	0.250999	1103.37	218.214	10.2458	0	203.802	0	0	300	0.44	0.06
Active non-renal	3317	4.79003	1423.78	448.083	3.31274	0	272.715	0.00495437	0	300	0.22	0.07
Active LN	3319	3.86969	905.648	869.635	0.409865	0.0324485	139.995	0.0735341	0	300	0.32	0.07
Active non-renal	3320	1.4776	726.699	356.32	37.8529	0.135682	62.2943	0.0133211	1.06107	150	0.4	0.06
Active LN	3321	23.9704	6443.05	798.903	12.43	0.00376055	357.368	0.0374137	1.37291	280	0.42	0.08
Active LN	3323	3.89082	1538.04	921.696	0	0.0175233	20.2698	0	2.41468	300	0.77	0.12
Active LN	3324	4.4462	698.658	683.213	7.99986	0.0301543	21.6503	0	4.78371	300	0.27	0.06
Active LN	3327	3.06599	1706.14	1143.54	0	0.0590133	212.845	0.0554317	0	146	0.65	0.11
Active LN	3328	0.793612	2137.19	156.096	0	0	186.453	0	0	167	1.27	0.28
Active LN	3329	3.54528	898.143	651.497	7.29181	0.0168237	160.897	0.053594	1.53926	23	0.75	0.04
Active LN	3332	6.08528	3297.72	589.453	4.70925	0.0136698	157.879	0.035489	0	300	0.4	0.04
Active LN	3334	6.08368	1752	696.001	4.10629	0.187373	141.272	0.0581099	0.100364	300	0.46	0.07
Active LN	3335	9.08682	3289.8	2217.43	9.30021	0.0869746	50.1349	0	3.46072	300	0.26	0.04
Active non-renal	3336	0.506978	247.6	116.62	1.14958	0.0026699	53.3283	0	0	200	0.88	0.19
Active non-renal	3337	0.389702	78.4197	65.3267	0.752308	0.0134233	134.483	0.0141335	0	116	0.89	0.14
Active LN	3339	0	5175.85	1787.94	0	0	319.364	0	0	41	0.87	0.17
Active non-renal	3344	0.615454	0	44.1619	0	0.00948487	146.547	0	0	51	0.45	0.06
Active LN	3358	0	1671.43	79.9816	0.900337	0	92.7541	0	0	64	0.49	0.1
Active LN	3361	2.40303	3668.85	975.154	3.54379	0.0169834	688.523	0.168052	0	200	0.42	0.03
Active non-renal	3363	0.286772	709.506	534.639	0	0.0512025	176.081	0	0	98	0.49	0.03
Active non-renal	3369	0.85533	0	423.342	14.5846	0.00529244	76.2874	0.013404	0	14	0.24	0.06
Active non-renal	3372	0.787699	0	544.339	3.18078	0.00172922	180.126	0.0138141	0	200	0.72	0.08
Active non-renal	3398	3.95871	848.33	427.814	0	0.000514139	85.4172	0.00683211	0.900989	200	0.46	0.09
Inactive SLE	3399	0	0	0	0	0.00247818	10.083	1.50497e-05	0	200	0.52	0.09
Inactive SLE	3400	3.08767	188.297	0	0	0	82.3991	0.00314563	0.257135	3	1.47	0.26
Inactive SLE	3401	7.32982	486.249	0	0	0	265.57	0.0114035	0	23	0.7	0.12
Inactive SLE	3402	0	295.466	0	0	0	272.909	0.0113358	0	7	1.36	0.28
Inactive SLE	3403	0	0	0	4.30828	0	50.0277	0	0	8	0.88	0.26
Inactive SLE	3404	0.0468342	0	0	1.06183	0	38.5659	0.00355703	0	12	1.39	0.23
Inactive SLE	3405	8.24609	0	288.321	0	0.00403846	45.0064	0.0124038	0	200	0.66	0.15
Inactive SLE	3406	0	0	0	0	0	31.8496	0.000417827	0	131	0.88	0.14
Inactive SLE	3408	0	0	0	0	0	6.87838	0	0	4	1.13	0.39
Inactive SLE	3409	4.56143	0	0	4.67381	0.0279211	31.1318	0.00560192	0.588366	200	0.6	0.08
Inactive SLE	3411	1.09544	34.8326	23.3449	0	0.0186329	26.4142	0.00111154	0.436728	14	0.81	0.2
Inactive SLE	3412	3.87941	189.203	107.889	0	0.000588978	113.443	0.00579863	0.435633	170	0.43	0.04
Inactive SLE	3413	0.951215	45.0987	7.54176	0	0.000824295	15.7413	0.00266811	0.747852	168	1.09	0.15
Inactive SLE	3417	0	181.149	30.6803	0	0.0041555	319.452	0.00958445	0	16	0.76	0.13
Inactive SLE	3418	1.561	51.5429	91.3026	0	0.00036435	43.9227	0.00137332	0.0220291	77	1.1	0.23
Inactive SLE	3419	1.80346	113.524	28.25	0	0.00125044	54.9932	0.00270733	0	4	1.37	0.25
Inactive SLE	3420	0	57.5873	137.272	0	0.0193924	56.9013	0.00539241	0	4	1.31	0.13
Active non-renal	3422	6.07628	0	22.3792	0	0	185.307	0.0110099	0.572554	200	0.53	0.07
Inactive SLE	3423	0	0	211.06	0	0.00506024	45.0211	0.0118072	0	200	0.93	0.24
Inactive SLE	3424	0	0	0	0	0.0129545	215.426	0.0594318	0	66	0.72	0.23
Inactive SLE	3426	2.10058	0	19.7138	0	0.00071048	14.5765	0.00402067	0	70	0.61	0.16
Inactive SLE	3428	0.367662	546.179	111.536	0	0.00100649	31.6713	0.016461	0	200	1	0.14
Inactive SLE	3429	0.0723857	38.3844	41.7364	0	0.000428236	1.76613	0	0.493604	200	0.82	0.16
Inactive SLE	3430	1.93727	105.341	29.0228	0	0.000206339	91.5525	0.00193133	0	66	1.41	0.2
Inactive SLE	3431	1.03852	2182.7	168.44	0	0.0058097	340.332	0	0	200	0.55	0.08
Inactive SLE	3432	0	45.7776	0	0	0	0	0	0	32	1.37	0.22
Active non-renal	3437	0	0	0	0	0	27.0953	0.00103351	0	200	0.61	0.11
Inactive SLE	3438	4.13798	0	446.933	0	0.000323232	231.596	0.028798	0.996848	200	0.89	0.15
Inactive SLE	3441	1.40054	245.276	145.187	0	0	56.872	0.00191895	0	15	0.25	0.03
Active non-renal	3442	3.81146	144.298	0	0	0.001472	50.7736	0.003216	0.139072	200	0.38	0.05
Inactive SLE	3443	0.129528	27.6193	0	0	0.000921016	12.1497	0	0	200	1.07	0.22
Inactive SLE	3444	0	5.70859	0	0	0.00100384	20.5853	0	0	25	0.91	0.16
Inactive SLE	3445	0	49.591	38.3169	0	0.0281799	40.1435	0	0	200	0.85	0.23
Inactive SLE	3446	0	0	64.1564	0	0.00311727	47.9144	0.0149678	0	30	0.85	0.12
Inactive SLE	3447	0.212875	0	0	0	0.00194577	234.827	0.00834196	0	61	1.19	0.31
Inactive SLE	3448	2.37061	193.429	57.0911	0	0.00105613	87.7897	0.0145745	0	117	0.84	0.09
Inactive SLE	3454	0	238.885	39.3536	0	0.00399704	20.6594	0.00952381	0	62	0.7	0.27
Inactive SLE	3456	1.20722	90.3817	0	0	0.00117684	68.8995	0.0138359	0	200	0.6	0.04
Healthy ctrl	3458	0	383.793	0	0	0	158.274	0.000136116	0
Inactive SLE	3461	0.612665	0	0	0	0.00124387	128.227	0.0157934	0	193	0.43	0.05
Inactive SLE	3468	0.55595	0	0	0	0.000778795	14.753	0.00581364	0.0752698	72	0.77	0.29
Inactive SLE	3470	0.194693	0	62.0864	0	0.00121104	96.3691	0.0130855	0		1.18	0.2
Active non-renal	3473	0	550.808	0	0	0	298.939	0.00701149	0	200	0.63	0.05
Inactive SLE	3475	0	0	0	0	0.00827004	75.0169	0.0262447	0	159	1.01	0.2
Inactive SLE	3486	0	0	0	0	0.00428752	104.83	0.0217213	0	14	0.75	0.18
Inactive SLE	3487	0	0	0	0	0.0186329	26.4142	0.00111154	0.436728	39	0.63	0.17
Inactive SLE	3490	0	0	0	0	0.000588978	113.443	0.00579863	0.435633	85	0.83	0.16
Inactive SLE	3491	1.67073	248.643	151.25	0	0.000824295	15.7413	0.00266811	0.747852	37	0.84	0.11
Inactive SLE	3492	0.704909	339.289	89.6016	0	0.0041555	319.452	0.00958445	0	13	1.34	0.28
Inactive SLE	3493	1.36971	0	23.2267	0	0.00036435	43.9227	0.00137332	0.0220291	43	0.96	0.15
Inactive SLE	3496	0	0	0	0	0.00125044	54.9932	0.00270733	0	200	0.64	0.15
Inactive SLE	3497	0	0	0	0	0.0193924	56.9013	0.00539241	0	9	0.77	0.03
Inactive SLE	3500	0.577892	33.187	0	0	0.00506024	45.0211	0.0118072	0	200	0.56	0.11
Inactive SLE	3501	0.135739	0	0	0	0.0129545	215.426	0.0594318	0	18	0.72	0.09
Active LN	3505	10.4704	1422.62	844.71	19.3912	0.0042885	243.665	0.0116374	4.68713	200	0.28	0.03
Active LN	3506	3.8344	176.611	227.467	2.31082	0.0049505	63.0307	0.00106082	1.09432	200	0.63	0.13
Inactive SLE	3509	2.4032	398.525	581.538	0	0.00071048	14.5765	0.00402067	0	200	0.7	0.06
Inactive SLE	3510	0.997616	10.0933	19.9233	0	0.00100649	31.6713	0.016461	0	11	1.19	0.19
Inactive SLE	3512	0.0802515	11.7192	111.445	0	0.000428236	1.76613	0	0.493604	180	0.5	0.06
Inactive SLE	3513	0	0	7.21433	0.207742	0.000206339	91.5525	0.00193133	0	200	0.78	0.11
Inactive SLE	3514	0.731755	5.51872	27.9296	0	0	25.636	0	0	200	0.93	0.16
Inactive SLE	3515	0.298356	71.8397	18.7667	0.844681	0	40.659	0	0	200	0.96	0.13
Inactive SLE	3518	1.07898	45.6997	80.605	0	0.000340136	104.685	0	0	112	0.69	0.09
Inactive SLE	3520	0.0543717	0	23.4079	0	0	53.0582	0	0	7	0.95	0.2
Inactive SLE	3521	0.997544	14.5233	18.5843	0	0.0288913	35.3142	0	0	46	0.95	0.13
Inactive SLE	3522	8.07694	385.677	131.431	0	0.114198	109.896	0.0228559	0.546054
Inactive SLE	3524	0.116915	150.347	278.838	0	0	6.49617	0	0	9	1.12	0.23
Inactive SLE	3526	0	0	44.1738	0	0.0519591	144.212	0	0	200	0.7	0.14
Inactive SLE	3527	0.281349	0	19.1424	0	0.00108243	64.3526	0	0	59	1.12	0.15
Inactive SLE	3529	1.75761	0	114.013	4.72242	0.00061175	123.225	0.00976163	0	13	0.57	0.14
Inactive SLE	3531	1.76433	57.0098	37.8882	0	0.00407953	26.154	0.00283682	0	175	1.21	0.38
Inactive SLE	3532	0.40308	318.181	35.7577	0	0	132.23	0	0	20	0.86	0.36
Inactive SLE	3533	1.97116	232.11	7.9502	0	0	47.5417	0	0	57	0.73	0.06
Inactive SLE	3538	0	0	15.6866	11.492	0	46.6047	0	0	13	1.13	0.27
Active LN	3541	8.53714	1370.84	627.74	0	0	151.7	0.00718615	0	300	0.33	0.03
Inactive SLE	3543	0.909744	299.011	18.9963	0	0.00315018	46.6923	0	0	105	0.87	0.16
Inactive SLE	3544	0.41528	0	9.45342	0	0	147.984	0	0	17	1.03	0.2
Inactive SLE	3545	2.13796	249.009	5.32913	0	0.0114146	28.8358	0	0	14	1.31	0.19
Inactive SLE	3546	2.14984	1993.35	412.774	1.53347	0.000645161	151.506	0	0	300	1.27	0.22
Inactive SLE	3548	3.5918	154.88	22.534	0	0.00147431	242.715	0.0220917	0	6	0.53	0.11
Inactive SLE	3549	0.871838	869.408	103.038	0.712269	0	45.2172	0	0	200	0.73	0.17
Inactive SLE	3550	0	290.814	43.0903	0	0	91.5848	0	0	169	0.66	0.09
Inactive SLE	3551	0.201016	166.848	3.68166	0	0	89.2574	0	0	1	1.29	0.23
Inactive SLE	3554	0.769738	819.502	48.808	0.939209	0	79.6559	0	0.433205	19	1.08	0.21
Inactive SLE	3555	0.314032	0	23.4059	0	0.000215054	202.418	0	0	9	1.08	0.24
Inactive SLE	3556	0.429837	0	0	0	0.00287297	58.9893	0	0	27	1.46	0.32
Inactive SLE	3557	1.15528	105.02	43.1141	0	0.112003	145.743	0.00422558	0	158	1.12	0.28
Healthy ctrl	3559	0	0	0	0	0	32.4745	0	0
Active LN	3560	6.25009	327.762	0	8.06628	0.148419	229.9	0.0304201	0.672313	239	0.43	0.07
Healthy ctrl	3561	0.0778965	0	0	0	0	27.729	0.000271542	0
Healthy ctrl	3562	0.919784	0	0	0	0	24.0963	0.000267353	0
Healthy ctrl	3565	5.60599	0	91.4588	0	0.0135737	48.0415	0	0
Healthy ctrl	3585	6.90369	0	0	0	0	95.5246	0	0
Healthy ctrl	3586	0.983095	0	1447.87	0	0	243.396	0.00315476	0
Healthy ctrl	3587	0	0	0	0	0	19.2543	0.000260281	0
Healthy ctrl	3588	1.88307	4.98286	0	0	0.00566983	78.6412	0.00278217	0
Healthy ctrl	3590	0.707282	13.4417	0	0	0	29.2868	0.000814633	0
Active LN	3591	5.89589	151.848	156.715	0	0	167.785	0.00691425	0	200	0.54	0.04
Healthy ctrl	3592	1.72034	10.8566	3.62475	0	0.00906187	18.6176	0.00296738	0
Active LN	3593	15.7585	372.17	517.433	0	0	83.8246	0.00678964	0.991052	300	0.24	0.03
Healthy ctrl	3596	0.935517	24.0811	14.6369	0	0.00140845	26.1039	0.00194298	0
Healthy ctrl	3597	0	39.759	0	0	0.00212615	89.3214	0.00605953	0

## Sheet: Suppl Table 1
Supplementary Table S1: Top 50 LN Urinary Biomarkers from Aptamer-Based Screening
Protein	P Values		Fold Changes		Healthy Control								Inactive LN								Active LN
	AvI	LvH	AvI	LvH	AC7	AC8	AC5	AC31	AC29	AC33	AC1	AC9	B29	B66	A32	B72	B12	B67	B55	B45	A9	B3	A6	A17	A2	A12	A28
40S ribosomal protein SA	0.032	0.027	12.94	16.25	43.66	49.14	46.2	21.38	50.3	44.5	26.89	92.46	142.74	221.63	66.75	41.86	29.87	57.57	13.98	351.49	913.56	343.78	840.75	2088.81	4054.47	1863.54	380.93
Activin A	0.025	0.031	17.43	11.9	15.26	11.94	18.29	7.15	29.5	17.47	7.9	20.41	16.58	46.34	28.34	16.23	6.57	12.46	4.32	44.8	386.26	52.89	370.63	933.07	160.24	672.28	103.47
AIF1	0.021	0.028	16.74	10.91	136.41	146.86	232.05	79.29	158.84	243.67	99.35	703.73	280.68	386.65	317.36	257.8	83.65	145.32	273.95	608.92	6645.28	432.53	3813.64	8556.83	11078	2273.04	1683.68
ALCAM	0.009	0.007	6.59	9.91	311.15	102.46	241.51	233.33	503.42	254.18	115.01	31.11	186.39	2768.46	789.45	390.5	15.15	498.27	16.58	260.81	2119.39	20.36	6400.13	5680.99	6336.02	4989.75	2840.31
BAFF Receptor	0.002	0.005	6.75	7.28	33.27	56.77	54.5	21.4	34.89	132.53	22.86	82.34	216.55	105.48	37.67	53.29	36.52	26.68	21.56	369.39	1082.88	510.92	506.07	1117.03	701.87	948.1	254.43
BFL1	0.02	0.02	11.94	13.67	54.84	56.62	110.89	31.01	59.63	83.91	36.89	350.98	245.99	387.35	66.75	154.27	53.86	48.44	26.97	773.38	1634.36	1366.39	569.83	4689.01	4862.85	4689.87	539.16
C4	0.034	0.016	7.83	26.04	194.45	225.72	457.75	29.15	586.46	1488.46	345.53	1531.19	3659.36	7206.31	1784.72	384.08	124.44	694.88	57.07	16310.3	17986.8	2999.48	16844.6	65946.5	37222.4	58844.3	7192.63
C6	0.041	0.034	17.53	33.5	184.23	169.57	557.4	64.18	300.07	319.51	611.2	440.61	1716.62	1109.6	864.85	447.32	228	212.56	282.87	5314.46	7553.68	10459.2	16761.5	41594.7	9282.36	62439.2	7969.57
Cadherin-5	0.009	0.011	13.19	23.85	84.4	166.98	66.47	68.83	185.37	143.29	90.68	121.27	1018.1	400.52	165.58	112.39	56.03	134.65	93.58	1324.39	7481.6	2850.16	7387.41	11443.5	1266.02	3669.87	4056.72
Calpastatin	0.006	0.006	6.66	9.54	321.47	459.88	313.6	235.31	177.42	549.69	783.87	5534.14	2955.47	1886.34	1022.33	894.14	1251.35	1753.39	1232.57	10962.4	12086.8	10868.9	13331.9	30744.8	24481.5	30802	5555.2
CAMK1	0.04	0.031	9.24	9.4	146.56	240.8	212.17	66.41	147.42	253.38	86.05	284.75	269.66	669.54	143.37	165.65	72.55	100.53	33.65	1333.38	2445.83	322.29	674.14	4474.55	5379.02	8186.96	1056.01
CTAP-III	0.028	0.03	29.65	54.21	166.22	264.28	466.82	66.23	289.5	125.19	657.44	617.13	1110.16	680.22	1416.2	1197.88	232.83	702.16	287.51	4380.68	23458.7	8255.58	40241.4	101913	24882.5	52583	8288.08
Cytochrome P450 3A4	0.029	0.022	6.64	6.05	499.83	366.18	462.25	177.01	372.26	391.59	160.98	467.83	682.13	1615.02	179.14	495.17	215.51	168.17	80.44	1392.23	3219.26	749.16	1646.78	5246.34	7495.69	8570.89	1120.28
FCG2A/B	0.047	0.045	9.85	6.67	166.12	49.72	61.51	54.9	242.42	161.79	34.25	30.37	173.97	202.92	217.18	184.01	15.67	161.06	11.42	75.2	3126.87	37.27	2637.11	502.18	583.9	1722.66	365.36
Fibronectin	0.024	0.031	8.02	5.38	1085.85	2002.83	2136.55	258.09	1194.68	10509.4	1143.02	2111.02	5280.64	1599.6	2426.69	1044.91	2338.22	1232.96	1354.3	10455.7	11833.3	16605.5	22743.9	68175.2	14412.5	32961.5	13818.8
GOT1	0.047	0.025	6.44	8.15	246.78	237.63	403.6	121.26	342.05	313.4	139.24	358.73	707.92	1945.14	203.93	338.59	127.3	240.63	58.44	1361.55	3040.55	469.72	1062.8	6070.59	6514.88	9988.48	929.81
Hemopexin	0.04	0.024	9.55	19.89	515.7	583.05	102.83	84.6	417.1	176.67	815.89	70.78	5957.37	686.58	1442.02	855.62	123.9	494.78	205.71	1265.27	14872.2	7272.21	3507.15	37729.4	5259.43	16708.1	6790.34
HGFA	0.045	0.019	6.73	19.13	1563.71	497.45	590.39	178.83	2734.91	919.57	700.82	826.76	1083.67	26049.3	849.39	2815.38	409.04	1572.06	55.41	8851.82	28877.2	129.8	38017.6	65056.6	11286.3	87392.3	14879.6
Histone H1.2	0.004	0.009	13.06	12.69	9.85	33.35	10.35	5.43	4.02	319.49	10.05	10.25	99.3	96.71	69.75	256.9	5.66	9.77	46.32	186.35	1756.69	360.28	1033.56	1946.83	1057.72	2067.59	588.08
HPG-	0.026	0.017	8.94	14.36	221.23	289.48	294.84	85.26	247.44	239.73	134.33	498.65	554.26	2219.08	171.35	529.18	166.44	201.59	86.39	2208.04	4411.84	7585.18	1149.25	7720.69	7758.86	17546.8	1822.23
HSP 60	0.023	0.022	10.12	9.42	121.33	100.92	316.86	37.66	119.63	347.65	52.89	101.84	156.28	1089.45	158.59	196.21	29.94	121.56	19.55	377.36	3237.48	123.57	1049.37	3796.14	848.13	6128.73	3839.13
IgM	0.04	0.042	14.42	10.15	635.7	845.54	441.28	339.59	2848.49	2691.57	254.11	515.12	1910.82	4470.03	1430.18	1209.63	150.6	881.13	120.26	1811.15	26838.3	978.35	4057.11	11748.2	27736.7	61243.5	18564.2
IL-12 RB2	0.01	0.013	8.14	6.69	13.59	25.32	19.15	14.51	7.47	11.16	16.21	34.34	36.01	20.25	35.21	12.81	12.73	17.87	8.99	75.14	214.42	91	80.88	335.05	402.68	348.48	87.8
IL-16	0.026	0.038	30.9	14.74	27.25	30.92	39.42	24.97	24.2	243.51	32.37	62.05	59.23	46.62	89.82	94.3	17.94	40.13	31.29	98.38	2334.48	53.57	853.14	2133.17	2749.11	4597.97	195.63
LCMT1	0.037	0.028	6.6	5.65	144.05	177.91	189.73	89.75	100.32	89.78	146.54	190.78	226.65	427.78	173.74	125.57	91.72	106.71	54.62	559.12	913.19	538.35	557.03	1677.52	2182.44	3822.78	510.56
LY86	0.02	0.022	7.45	5.7	2237.15	1985.45	1690.19	490.71	1545.91	1104.54	1490.71	4036.97	2959.84	4993.2	904.97	950.19	1011.29	797.21	425.13	8689.86	7704.36	26112.8	8044.9	15805.7	34319.5	39625.7	3495.79
MCP-1	0.004	0.008	9.14	9.84	19.02	53.57	54.26	27.84	26.8	15.17	166.92	89.22	416.69	89.26	77.55	29.73	21.72	74.62	47.39	171.42	795.21	107.31	1178.54	1011.39	2024.23	1270.63	1039.6
MIF	0.034	0.026	7.43	6.55	101.74	70.46	109.92	41.1	178.61	89.93	39.73	82.46	138.62	207.17	159.69	91.54	36.89	182.06	17.3	336.01	1201.23	1233.57	209.41	1207.72	589.02	2880.89	278.51
NAP-2	0.047	0.046	30.91	40.83	62.09	101.35	170.19	48.99	83.79	53.24	174.25	205.61	246.69	180.98	364.97	249.71	84.64	205.58	89.06	1034.12	5359.45	2191.61	12040	29800.8	4481.14	10305.4	2234.49
p27Kip1	0.009	0.012	7.88	6.41	11.43	26.34	15.62	9.61	13.08	20.74	11.14	35.53	20.64	48.09	22.82	16.66	11.01	13.39	6.97	78.72	238.47	66.22	134.48	274.55	405.93	320.38	65.6
PAFAH beta subunit	0.032	0.027	6.39	5.38	79.21	164.83	193.33	38.76	65.55	280.72	46.81	546.39	412.11	184.18	126.93	132.84	143.84	148.94	109.72	909.73	1541.66	643.86	750.21	1754.55	4690.98	1866.08	873.59
Peroxiredoxin-6	0.025	0.019	7.29	7.05	3628.08	3986.12	6869.07	1198.99	5046.28	6340.16	4844.25	1363.2	5767.94	17901.6	4517.67	12904.6	1783.54	1909.77	4802.17	9988.24	24618.2	9825.54	41091.4	106928	78787.2	103826	14933.2
PF-4	0.005	0.013	45.96	83.91	506.93	354.8	270.47	103.01	168.31	172.98	234.88	274.39	2848.91	600.09	439.26	521.64	144.46	211.5	160.71	3034.73	35394.7	34519.7	39701.5	87133.7	81610.2	21643.9	20186.2
PFD5	0.045	0.035	10.3	10.96	33.05	19.69	27.67	15.4	31.48	42.84	17.6	33.57	28.59	190.55	37.55	57.16	12.83	22.39	7.67	97.7	91.23	35.18	138.87	878.12	1251.95	1314.05	385.98
PGP9.5	0.016	0.025	12.65	8.77	150.79	132.58	202.75	47.89	171.74	238.46	71.01	3912.01	297.78	1773.63	201.6	475.2	130.82	95.51	53.45	3682.64	6097.79	6449.16	3523.14	19472.5	17030.9	19713.3	1992.82
phosphoglycerate kinase 1	0.008	0.008	8.77	16.38	108.13	129.26	91.78	37.91	121.67	176.38	38.99	258.89	484.06	725.82	68.34	128.46	61.65	64.85	20.94	1858.04	5425.95	2011.33	949.71	5756.04	4314.55	6393.54	1320.99
Properdin	0.026	0.027	10.16	8.56	173.78	177.42	317.44	54.48	218.01	557.36	3577.63	1364.43	1014.24	1537.45	1559.33	781.25	196.91	294.29	852.41	4216.82	7441.53	5770.88	17541	23497.8	4082.93	30861	3709.2
PSME1	0.042	0.025	8.17	11.74	176	160.52	165.27	61.31	178.42	332.98	92.26	405.2	568.48	1033.97	198.04	610.08	115.26	154.52	66.75	1496.42	3280.06	195.82	1290.17	5473.66	8591.14	10240.2	1276.13
RUXF	0.01	0.01	6.78	7.19	20.2	46.15	27.13	13.31	20.43	45.5	17	55.45	56.85	116.06	35.34	49.5	17.81	19.93	10.88	170.74	557.98	121.12	137.82	493.07	659.27	683.67	176.5
sE-Selectin	0.006	0.012	8.26	7	162.46	139.38	90.08	63.52	69.5	67.34	90.52	1158.07	96.23	305.29	185.03	61.99	148.63	282.49	136.43	1721.01	4647.55	1491.16	2703.89	3057.03	5238.54	3793.92	301.92
SOD	0.025	0.027	25.91	49.27	36.86	56.8	48.53	22.11	22.35	20.27	26.78	79.84	409.5	58.03	49.63	37.82	25.75	29.57	29.53	583.72	5174.17	817.39	6323.85	7787.13	7163.5	313.16	161.42
SP-D	0.014	0.011	8.06	12.72	129.88	79.23	91.16	40.32	44.5	4558.08	138.37	116.07	142.67	4504.12	2491.78	5410.93	25.66	505.71	33.2	2270.41	3574.91	37.67	25676.2	24454.3	19170.5	24434.7	11185.5
Tenascin	0.031	0.034	9.85	6.53	219.48	767.66	611.01	378.92	846.76	146.91	348.47	78.2	1336.23	440.62	866.75	363.4	35.49	515.75	37	730.14	2133.37	62.41	6099.08	10081	1765.61	12224.2	4916.01
TFPI	0.001	0.01	6.49	3.53	1229.09	1556.77	3017.52	128	751.55	1270.65	1713.13	812.54	2437.67	2162.18	374.54	2082.92	754.93	656.05	667.47	1250.34	6910.98	5099.24	14169.9	6628.91	6553.5	11091.1	8526.22
TIMP-1	0.012	0.017	10.42	7.7	1348.57	676.52	1317.91	46.05	391.58	349.78	168.99	486.68	1646.92	691.63	999.51	209.23	261.76	1475.88	165.68	1379.73	6928.34	409.24	10574	12554.6	8579.51	18961.7	4286.66
TLR2	0.007	0.007	6.59	7.66	24.3	36.22	29.88	19.84	24.5	22.57	21.99	61.07	57.16	164.37	45.28	23	22.7	28.41	12.44	157.16	380.37	212.57	192.85	603.07	683.25	704.18	165.91
TWEAKR	0.032	0.018	6.67	8.11	17.4	16.22	12.02	9.15	10.94	10.85	9.51	24.18	72.38	34.77	32.7	12.94	11.46	18.84	5.63	56.69	269.2	31.57	76.19	289.6	492.52	218.73	53.47
TXD12	0.02	0.019	8.04	7.27	101.13	98.37	99.77	38.83	89.77	144.92	86.13	151.56	162.54	317.94	102.76	115.07	46.42	147.38	22.41	459.59	1147.12	508.92	536.28	2004.75	1844.8	3192.03	433.56
VCAM-1	0.005	0.012	15.4	12.61	61.11	68.86	101.71	61.31	50.94	50.49	85.23	119.67	82.61	187.78	170.61	69.12	40.67	96.54	43.44	288.78	2517.18	201.16	1912.09	2571.39	690.89	3344.43	1958.67
VEGF sR3	0.034	0.031	9.07	7.21	25.43	23.91	39.26	20.41	22.35	19.17	26.89	36.97	28.37	73.17	50.98	35.6	17.85	31.99	12.49	74.26	686.75	121.24	119.21	807.92	158.54	606.33	75.6

## Sheet: Suppl Table 3
Supplementary Table S3: Urine Cr-normalized Biomarker Levels in cross-sectional cohort, parsed by ethnicity-African American
Status	Gender	Race	Age	ALCAM	BFL1	Calpastatin	FcgRIIBC	Hemopexin	MCP-1	Peroxiredoxin 6	PF4	Properdin	sE-Selectin	TFPI	VCAM1	C3	C4	DNA
Active	F	AA	48.961	10106.9	70.0045	37.655	not tested	871586	294.856	0	52.5901	15233.8	not tested	68.6895	18064.5	158	25	0
Inactive	F	AA	47.8604	37264.9	232.432	0	1809.02	6.44282e+06	155.423	1.03285	0	0	156.669	107.421	17888.5	158	32	0
Inactive	F	AA	26	1631.42	130.433	0	0	420791	0	0	0	0	257.692	67.23	8818.66	131	29	0
Inactive	F	AA	37	1429.46	0	0	378.857	4.47288e+06	0.73913	1439.11	0	0	419.75	0	6582.31	134	34	0
Inactive	F	AA	32	1881.01	62.6519	0	162.04	1.07931e+06	775.247	229.77	498.725	0	35.6566	246.628	18380.6	98	14	640
Inactive	F	AA	56.8843	0	4.23	198.682	52.1423	198682	39.2183	0	0	0	0	10.1296	2945.19	148	26	0
Inactive	F	AA	33	86.6453	2.19658	0	32.912	52133.1	141.936	0	0	0	27.609	12.535	1438.71	93	26	0
Inactive	F	AA	61.8371	684.838	14.2074	0.100402	294.044	1232.51	136.968	0	0	0.300126	0	30.2285	0	123	26	0
Inactive	F	AA	30	153.224	0	0	337.789	83924.9	26.5263	0	0	0	301.559	66.7184	1170.53	95	24	0
Inactive	F	AA	31	4796.79	0	0	0	177773	0	0	0	0	275.836	0	0	48	11	#N/A
Active	F	AA	33.191	13332.8	38.0591	3200.81	104.454	387603	468.995	0.00647783	645.045	16054.3	40.3711	3.67788	56748.9	36	5	640
Inactive	F	AA	27	2659.76	181.635	0	409.162	729050	888.142	0	0	35090.3	76.1318	152.259	11625.2	75	9	320
Inactive	F	AA	27	388.378	0	0	886.962	4.48096e+06	12.8784	659.355	0	0	309.709	68.5216	1505.51	132	18	71
Inactive	F	AA	27.9042	2589.71	22.7896	52.613	0	1959.65	517.942	0	0	0.490779	0	215.617	0	90	18	0
Inactive	F	AA	29	1874.5	59.1143	0	271.271	464188	667.252	0	0	1954.02	53.6548	261.849	2141.76	72	16	40
Inactive	F	AA	30	2275.8	0	1126.48	234.26	1.02086e+06	0.68	0	0	0	1004.81	158.94	2228.16	99	34	80
Inactive	F	AA	27	2117.19	0	174.428	852.84	1.08022e+06	4.72222	0	1545.32	0	107.372	38.6889	58444.8	#N/A	#N/A	#N/A
Active	F	AA	20.8706	1094.8	49.7004	0	0	510063	147.875	0	not tested	9231.39	184.966	not tested	2485.04	117	30	40
Active	F	AA	23.4387	742.096	10.9459	807.699	not tested	1.00258e+06	19.1784	1.49783	39.0567	0	0	303.041	10324.3
Active	F	AA	36.4956	14751.7	133.163	9433.71	374.253	1.19293e+06	1422.36	0	2408.6	43304.3	69.4114	19.5822	89374.7	53	3	0
Active	F	AA	26.141	15318.7	24.8903	2479	1029.16	2.11739e+06	900.789	1.44756	674.831	6605.94	5.07088	69.5058	43018.6	88	30	640
Active	F	AA	27.1759	4875.19	50.4578	1960.52	809.901	1.28654e+06	203.244	1.43209	0	5634.76	0	931.222	37293.5	100	43	0
Inactive	F	AA	28	177.851	0	0	268.589	783384	1229.15	0	292.439	168741	287.912	115.095	2161.36	181	40	0
Active	F	AA	25	13367.1	33.8923	3757.85	3236.56	6.84456e+06	255.485	4095.4	1467.26	119987	525.838	189.989	114528	79	33	0
Active	F	AA	34	11221.9	0	0	2652.75	5.38302e+06	2418.31	7426.01	4914.1	131638	545.966	202.468	20454.4	87	21	0
Active	F	AA	32	1640.74	36.1148	0	792.844	884422	310.27	0	175.939	0	187.857	146.462	13157.2
Active	F	AA	32	5182.71	55.6286	0	901.96	2.06248e+06	737.014	0	408.864	67811.6	423.486	175.64	25238.8	130	45	#N/A
Active	F	AA	33	13684.4	0	0	1974.55	7.19251e+06	274.02	0	1153.96	57531.5	1077.3	175.3	81661.6	121	22	0
Active	F	AA	47	7415.43	0	0	4614.63	2.65226e+06	1604.85	109.009	1229.8	21428.9	782.434	58.3562	57763.2	97	20	0
Inactive	F	AA	30	1021.88	0	0	0	3.58237e+06	0	0	0	0	469.479	0	5109.87	87	14	0
Inactive	F	AA	26	3396.35	22.96	0	680.578	1.01491e+06	105.04	0	226.375	0	229.185	60.62	70559.6	131	18	80
Active	F	AA	21.1745	6024.5	17.1372	not tested	441.731	not tested	not tested	not tested	not tested	not tested	30.3638	not tested	not tested
Inactive	F	AA	24.7693	134.373	18.07	0.0288045	0	537.829	26.8746	0	0	0.249639	0	0.0172827	0	130	19	0
Control	F	AA	27	0	2.1745	0	0	0	0	0	0	0	0	0.872357	0
Control	F	AA	31	0	7.27802	0	0	1.58317e+06	0.0924053	331.339	0	12241.9	0	16.5898	311058
Control	F	AA	26	0	7.43573	315.881	174.433	158417	20.5021	0	0	0	0	25.0985	4596.11
Control	F	AA	36	0	0	0	0	352788	649.422	0	0	0	0	3.27448	2813.04
Control	F	AA	38	0	2.8491	0	0	148951	35.6981	0	0	0	1.03964	9.12274	0
Control	F	AA	27	0	8.21958	0	0	37534.7	13.61	0	0	0	0	0	0
Control	F	AA	27	0	29.5139	0	7.61202	924143	36.4793	0.0987087	0	13719.8	27.7113	7.45394	0
Control	F	AA	44	417.073	12.8403	0	1103.38	594517	39.3747	0.0287316	50.1904	19083.2	33.1261	36.4718	1.76867e+06
Control	F	AA	29	0	5.39708	0	291.406	204017	54.7207	0.0438447	0	0	1.61025	13.1858	284190
Control	F	AA	33	0	13.6666	0	0	7777.09	11.721	0	7.57409	0	5.50064	0	206696
Control	F	AA	31	0	27.0846	0	0	295548	2.2765	0	0	0	54.4212	20.5618	0
Control	F	AA	34	0	13.8831	0	0	46803.3	1.93977	0	0	0	0	0.782595	0
Control	F	AA	32	0	10.3658	0	0	86598.5	1.99414	0	0	0	0	0	0
Control	F	AA	36	not tested	0	0	0	8029.03	202.521	0	0	0	0	0	0
Supplementary Table S3. Urine Cr-normalized Biomarker Levels in cross-sectional cohort, parsed by ethnicity-Caucasian
Status	Gender	Race	Age	ALCAM	BFL1	Calpastatin	FcgRIIBC	Hemopexin	MCP-1	Peroxiredoxin 6	PF4	Properdin	sE-Selectin	TFPI	VCAM1	C3	C4	DNA
Active	F	C	53	1814.81	0	0	412.434	725333	2065.05	0	425.877	227094	145.863	191.736	5312.91	61	8	800
Inactive	F	C	49.0322	7427.17	0	0	0	5.81828e+06	814.057	0	0	0	0	115.903	9136.72	104	17	0
Inactive	F	C	43.488	11238	0	0	1721.82	1.54786e+07	417.79	457.276	0	16945.9	0	8.18425	282819	196	34	0
Inactive	F	C	49.1745	1353.47	0	0	0	1.42123e+06	0	0	0	8481.31	0	98.4646	0	102	23	0
Inactive	F	C	43.8987	1178.78	0	0	775.567	946512	579.564	0	0	0	0	0	41191.9	77	10	160
Active	F	C	39	1676.7	450.643	1124.49	518.721	868188	647.768	0	0	62467.1	344.795	263.207	10665	81	13	40
Inactive	F	C	40.5969	3278.45	0	0	134.151	474945	806.345	0	0	0	0	207.428	20705.1	110	19	40
Active	F	C	49	0	0	0	0	331273	72	0	0	0	230.732	0	17277.1	115	34	0
Inactive	F	C	45.8344	465.698	0	0	212.042	96579.8	153.615	0	0	0	0	94.5974	3186.26	162	30	0
Inactive	F	C	49.4949	1051.45	0	0.347713	0	150.224	210.29	0	64.6216	0.334748	0	89.0924	4908.3	173	33	0
Inactive	F	C	49.7823	257.254	0	0.309625	0	39.8974	51.4508	0	9.34183	0.245931	0	51.258	5943.21	173	33	0
Inactive	F	C	49.974	280.01	0	0.107696	0	78.0955	56.002	0	0	0.166268	0	59.3198	2224.97	165	39	0
Inactive	F	C	50.8939	400.175	0	0.0205872	0	106.673	80.0349	0.0129789	0	0.120838	0	58.9805	217.508	157	38	0
Active	F	C	59	583.929	0	18935.6	0	2.13032e+06	0	0	0	2061.85	459.726	69.8381	2385.29	152	42	0
Active	F	C	53.232	2234.29	18.7803	3215.11	196.242	439023	73.785	0	184.658	7505.53	0	8.80827	26872.5	166	26	0
Active	F	C	52.9336	1587.63	13.6931	2153.5	220.245	327459	75.9255	0	212.775	3134.5	0	20.638	12658.3	166	26	0
Inactive	F	C	55.2416	1106.77	0	0.156108	0	203.622	221.355	0	0	0.369809	0	62.2795	0	148	18	0
Inactive	F	C	55.4908	3136.37	0	0	0	243.898	627.274	0	0	0.240385	0	87.6072	3942.59	89	12	0
Inactive	F	C	28.5777	0	0	0	302.177	436753	818.155	0	0	0	0	41.1397	14842.5	118	13	0
Inactive	F	C	49.7741	753.021	0	0.0589449	297.028	1127.84	150.604	0	0	0.40672	0	89.9587	0	97	17	0
Inactive	F	C	50.2533	2359.81	0	0.0640124	56.817	716.974	471.961	0.157217	32.9699	0.296849	0	88.5158	2485.09	100	17	0
Inactive	F	C	69.8097	533.692	0	0	0	2128.83	106.738	0	8.11724	0.529584	0	168.879	887.509	84	17	0
Inactive	F	C	53.4292	9674.2	0	0	369.776	2214.87	1934.84	0	392.178	0.586236	34.4971	160.942	4892.79	169	43	0
Inactive	F	C	68.1588	459.312	0	0.0728895	0	197.781	91.8625	0	24.0263	0.300261	0	83.5205	0	103	18	0
Inactive	F	C	53.4702	44.3603	0	0	0	872.559	8.87205	0	0	0.494949	0	204.532	0	99	17	0
Inactive	F	C	53.9767	1160.51	0	0	0	309.938	232.102	0	0	0.648236	0	149.886	0	126	24	0
Active	F	C	38.7817	2154.63	24.8903	324.631	0	520723	209.534	0	0	0	3.28172	28.2234	38067.9	54	11	130
Active	F	C	60	2086.8	0	0	367.077	445155	1851.44	0	38.5756	0	133.247	149.798	70021.9	41	5	640
Inactive	F	C	57.2649	1992.94	0	0	53.7212	1022.46	398.587	0	98.8181	0.262634	0	108.038	15232.3	91	16	0
Inactive	F	C	61.3744	0	0	0.855513	0	691.255	0	0	0	1.01141	0	40.6692	0	101	9	0
Inactive	F	C	61.8261	340.677	0	0	0	1192.19	68.1353	0	10.8204	0.628043	0	81.9766	0	92	12	0
Inactive	F	C	31.7974	0	0	0	171.643	694608	256.427	0	50.8325	0	0	163.959	4097.53	112	13	0
Inactive	F	C	24.2546	512.262	0	3.65577	1501.29	1701.41	102.452	0	0	1.32607	0	207.611	0	103	13	0
Inactive	F	C	37.4045	0	0	0	0	1.02421e+06	0	0	0	16475.2	0	0	0	115	20	0
Active	F	C	26.7406	27192.7	0	0	1630.11	1.5978e+06	423.855	0	0	not tested	22.1045	542.658	25708.6	63	4	69
Active	F	C	32.7529	25910.6	215.736	3167.27	not tested	2.09444e+06	446.116	2.08812	not tested	0	not tested	not tested	not tested	49	9	160
Inactive	F	C	36.9199	468.191	0	0	168.914	205733	191.323	0	0	1270.94	0	51.7064	2843.04	87	14	0
Active	F	C	32.8843	11303.7	13.1272	3661.11	0	835948	5020.73	0.018474	211.054	8767.54	0	200.797	30701.2	46	4	640
Active	F	C	38	167.985	116.031	0	0	200487	599.811	0	324.181	0	32.9617	167.483	4908.32	125	21	0
Active	F	C	47	63.288	21.163	0	0	469064	1394.48	0	196.837	19011.7	273.046	193.789	7722.33	105	31	0
Inactive	F	C	48.0465	519.873	0	0	82.4997	263414	169.362	112.641	0	0	0	138.49	1658.11	109	30	#N/A
Control	F	C	54	80.6942	0	0	750.838	657781	95.0634	0	0	0	0	0	12403.6
Control	F	C	51	217.281	0	0	0	469557	352.802	0	0	662.09	0	163.989	0
Control	F	C	50	1275.88	0	0	208.433	1.02144e+06	114.881	0	0	595.09	7.14401	0	23701.5
Control	F	C	57	0	0	0	430.175	444393	401.245	0	0	1692.19	0	96.8194	0
Control	F	C	54	67.4346	0	0	0	3300.33	282.578	0	0	0	0	0	0
Control	F	C	42	0	0	0	552.446	2.15152e+06	0	1168.89	0	2587.35	0	0	23907
Control	F	C	43	0	0	0	41.8888	768038	0	0	0	0	0	0	692.238

## Sheet: Suppl Table 5
Supplementary Table S5: The second (Chinese) cohort used for validation studies
Group ID	Pt ID	positive anti-ds-DNA	low complement	rSLEDAI	SLEDAI	PGA	urine protein/Cr ratio	sex	age at sample collection	pred	aza	cyc	csa	tac	MMF	HCQ
Active LN	3040	1	1	4	10	2.1	8.81344	1	18	1	1	1	0	1	1	1
Active LN	3041	1	1	8	14	2.1	1.54652	1	44	1	1	0	0	1	1	1
Inactive SLE	3042	0	0	0	0	0.1		1	32	1	1	0	0	1	1	0
Active LN	3050	1	1	12	16	2.3	4.63395	1	34	1	1	0	0	1	0	0
Active LN	3057	1	1	12	18	2.2	1.04454	1	20	1	1	1	0	1	1	1
Healthy ctrl	3061							1	24
Active LN	3062	1	1	4	15	2.1	2.98881	1	37	1	1	1	0	0	0	1
Healthy ctrl	3063							1	24
Healthy ctrl	3064							1	32
Healthy ctrl	3065							1	22
Healthy ctrl	3067							1	28
Healthy ctrl	3068							1	26
Healthy ctrl	3069							1	20
Active non-renal	3070	1	1	0	23	2.5		1	20	1	1	1	0	0	1	1
Healthy ctrl	3074							1	23
Healthy ctrl	3075							1	24
Healthy ctrl	3079							1	27
Healthy ctrl	3081							1	22
Healthy ctrl	3082							1	21
Active LN	3085	1	1	8	16	1.3	1.63018	1	24	1	1	0	0	0	1	1
Healthy ctrl	3087							1	27
Healthy ctrl	3088							1	19
Healthy ctrl	3089							1	28
Healthy ctrl	3090							1	32
Healthy ctrl	3091							1	27
Healthy ctrl	3092							1	27
Healthy ctrl	3093							1	28
Healthy ctrl	3094							1	33
Healthy ctrl	3095							1	25
Healthy ctrl	3096							1	26
Active non-renal	3097	1	1	0	11	1.8		1	19	1	1	0	0	0	1	1
Healthy ctrl	3098							1	28
Healthy ctrl	3099							1	27
Healthy ctrl	3103							1	21
Healthy ctrl	3104							1	20
Healthy ctrl	3105							1	23
Healthy ctrl	3107							1	27
Healthy ctrl	3108							1	28
Healthy ctrl	3109							1	24
Active LN	3110	1	1	8	15	2.1	2.37541	1	75	1	0	0	0	0	0	1
Healthy ctrl	3113							1	19
Healthy ctrl	3116							1	23
Healthy ctrl	3117							1	22
Healthy ctrl	3118							1	35
Healthy ctrl	3119							1	29
Healthy ctrl	3120							1	20
Healthy ctrl	3121							1	32
Active non-renal	3124	1	0	0	6	1.5		0	35	1	1	0	0	0	0	1
Active LN	3125	1	1	8	14	2.2	0.782845	1	32	1	1	0	0	1	1	1
Active non-renal	3127	0	1	0	5	1.5		1	26	1	0	0	0	0	0	1
Healthy ctrl	3128							1	25
Active LN	3129	1	1	4	14	2.2	0.309735	1	53	1	1	0	0	0	0	1
Active LN	3130	1	1	8	19	2.2	7.86979	1	22	1	1	1	0	1	1	1
Active LN	3131	1	1	12	19	2.3	2.47177	1	38	1	1	0	0	1	0	1
Healthy ctrl	3133							1	24
Active LN	3134	1	1	8	16	2.3	1.92674	0	26	1	1	1	0	0	1	1
Active non-renal	3135	1	1	0	11	1.1		1	39	1	1	0	0	0	0	1
Active non-renal	3136	1	0	0	7	2		1	24	1	0	0	0	0	0	1
Active LN	3137	1	1	12	20	2.2	2.62209	1	45	1	1	0	0	1	0	1
Active non-renal	3138	1	0	0	6	2		1	24	1	1	0	0	0	0	1
Active non-renal	3140	1	1	4	19	2		1	22
Active non-renal	3141	1	0	0	8	1.2		1	44	1	0	0	0	0	0	1
Active LN	3142	1	1	4	22	2.1	4.26861	1	20	1	1	0	0	0	1	1
Active LN	3143	1	1	8	42	2.3	4.32645	1	24	1	0	1	0	0	1	1
Active LN	3146	0	1	16	18	2.2	3.9823	1	36	1	0	0	0	1	1	0
Healthy ctrl	3167							1	25
Active non-renal	3175	0	1	0	22	2.4		1	36	1	1	1	0	0	0	1
Active LN	3181	0	0	4	4	2	1.94	1	32	1	1	1	0	1	1	0
Active non-renal	3185	1	1	0	20	2.3		1	26
Active LN	3189	1	1	16	27	2.1	4.41472	1	20	1	1	0	0	1	0	1
Active LN	3192	0	1	8	18	2.6	4.60177	1	74	1	0	0	0	0	1	0
Active non-renal	3193	1	1	0	20	2.3		1	45	1	1	0	0	0	0	1
Active LN	3196	1	1	4	12	2.4	1.74105	0	50	1	1	0	1	0	1	1
Active LN	3197	0	0	8	8	2	3.53982	1	43	1	0	0	1	0	0	0
Active LN	3198	1	1	8	12	2	10.5327	1	29	1	1	1	0	0	1	0
Active LN	3199	1	1	8	13	2.4	3.294	1	35	1	1	0	0	0	1	1
Active LN	3201	1	1	4	14	2.3	0.363298	1	63	1	1	1	0	0	1	1
Active non-renal	3203	0	1	0	14	1.8		0	32	1	1	0	1	1	1	1
Active non-renal	3204	0	0	0	1	2.1		1	48	1	1	0	0	0	0	1
Active LN	3205	1	1	12	22	2.1	0.962583	1	42	1	1	0	0	0	1	1
Active LN	3206	1	1	12	24	2.2	1.56808	1	32	1	1	0	0	0	1	1
Active non-renal	3207	1	1	0	7	1.8		1	23	1	0	0	0	0	0	1
Active non-renal	3208	0	0	0	2	1.8		1	28	1	0	0	0	0	0	1
Active non-renal	3210	0	1	0	20	2.1		1	28	1	1	0	0	0	0	1
Active non-renal	3211	0	1	0	2	2		1	20	1	1	0	0	0	0	0
Active LN	3212	1	1	8	15	2.6	4.26968	1	47	1	0	1	0	0	1	0
Active LN	3214	1	0	8	10	2	4.22812	1	37	1	1	0	1	1	1	1
Active LN	3218	1	1	12	18	2.2	2.65487	1	30	1	1	1	0	0	1	1
Active LN	3220	1	1	8	12	2	1.56	1	47	1	1	1	0	1	0	0
Active LN	3223	1	1	8	19	2.5	1.96761	1	59	1	1	0	0	0	1	1
Active non-renal	3224	1	1	0	9	1.5		1	31	1	0	1	0	0	1	1
Active non-renal	3225	0	0	0	0	2.3		1	59	1	1	1	1	1	1	1
Active LN	3227	1	1	12	22	2.2	6.19469	1	24	1	1	1	0	1	1	1
Active non-renal	3228	1	1	8	18	2		1	65	1	1	0	0	0	0	1
Active non-renal	3229	1	1	0	13	1.6		1	19	1	0	0	0	0	0	1
Active LN	3231	1	1	8	12	2.1	2.74641	1	62	1	1	0	0	0	1	1
Active LN	3233	1	1	16	24	2.1	2.60638	1	19	1	1	0	0	0	1	1
Active non-renal	3234	1	1	0	11	2.2		1	59	1	1	0	0	0	0	1
Active non-renal	3235	1	1	0	14	2.4		1	30	1	1	1	0	0	0	1
Active LN	3236	1	1	12	16	2	4.19392	1	29	1	1	1	0	1	1	0
Active LN	3237	1	1	12	25	2.3	0.38575	1	36	1	1	0	0	1	1	1
Active LN	3239	1	1	8	14	2.3	3.37434	1	34	1	1	0	1	1	1	1
Active non-renal	3241	1	1	0	10	1.7		1	33	1	1	0	0	0	0	1
Active non-renal	3242	1	1	0	6	1.8		1	54	1	0	0	1	0	0	1
Active LN	3244	1	1	8	12	2.1	1.64468	1	20	1	1	0	0	1	0	1
Active LN	3245	0	1	16	18	2.2	7.0059	1	30	1	0	0	0	1	1	1
Active non-renal	3246	1	1	0	6	1.5		1	25	1	0	0	0	0	0	1
Active non-renal	3247	0	1	0	7	2.2		1	55	1	0	0	0	0	0	1
Active non-renal	3248	1	1	0	9	1.5		1	51	1	1	0	0	0	0	1
Active non-renal	3250	1	1	0	16	2.2		1	18	1	0	1	0	0	1	1
Active LN	3251	1	1	4	8	2.2	3.44952	1	63	1	1	0	0	1	0	0
Active non-renal	3253	1	0	0	7	1.8		1	56	1	1	0	0	0	0	1
Active non-renal	3256	1	0	0	4	1.8		1	31	1	1	0	0	1	0	1
Active LN	3258	1	1	12	26	2.3	1.91372	1	43	1	0	0	0	1	1	1
Active LN	3259	1	1	4	16	2.1	1.31375	1	29	1	1	0	0	0	0	1
Active LN	3260	0	0	12	16	2.2	1.90757	1	49
Active non-renal	3261	0	1	0	13	1.6		1	35	1	0	0	0	0	0	1
Active LN	3262	1	1	8	12	2	1.36237	1	30	1	1	1	0	0	1	1
Active non-renal	3263	1	1	0	19	2.2		1	18	1	1	0	0	0	0	1
Active LN	3264	1	1	12	16	2	3.71892	1	24	1	1	1	1	1	1	1
Active non-renal	3266	1	0	0	11	1.7		1	18	1	1	1	0	1	1	1
Active non-renal	3268	1	1	0	19	2		1	19	1	1	0	0	0	0	1
Active LN	3270	0	1	4	8	2	4.89	1	20	1	1	0	1	0	0	1
Active LN	3271	1	1	12	20	2.1	3.03	0	21	1	1	1	0	0	0	0
Active LN	3274	1	1	8	13	2.1	0.530973	1	25	0	0	0	0	0	1	1
Active non-renal	3275	1	1	0	11	1.9		1	61	1	1	0	1	0	0	1
Active non-renal	3276	1	1	0	10	1.5		1	31	1	0	0	0	0	0	1
Active non-renal	3277	0	1	0	9	1.5		1	25	1	0	0	0	0	0	1
Active LN	3278	1	1	4	12	1.9	4.65	1	53	1	1	1	0	0	0	0
Active non-renal	3280	1	1	0	5	2.2		1	24	1	1	0	0	0	0	1
Active non-renal	3281	0	1	0	12	2.2		1	53	1	1	0	0	0	0	1
Active LN	3282	1	1	8	12	2.2	6.85356	0	36	1	1	1	1	1	1	1
Active non-renal	3283	0	0	0	1	2		1	23	1	0	1	0	0	1	1
Active non-renal	3284	1	1	0	13	1.6		1	18	1	1	0	0	0	1	1
Active non-renal	3286	1	0	0	10	2.4		1	37	1	1	1	0	0	0	0
Active non-renal	3287	0	0	0	6	1.8		1	71	1	0	0	0	0	0	1
Active LN	3288	0	1	4	7	1.6	1.00454	1	42	1	1	0	0	1	0	1
Active LN	3289	0	1	8	12	2.1	4.94469	1	44	1	1	1	0	0	0	0
Active non-renal	3290	1	0	0	4	1.9		1	25	1	1	1	0	0	0	1
Active non-renal	3291	0	1	0	11	1.7		1	25	0	0	0	0	0	0	1
Active LN	3292	1	1	8	16	2	0.845182	1	31	1	1	0	0	0	0	1
Active LN	3293	1	1	8	29	2.4	2.17065	1	35
Active non-renal	3294	1	1	0	7	2		1	58	1	1	0	0	0	0	1
Active LN	3295	1	1	8	18	2.2	6.24007	1	20	1	0	0	0	0	1	1
Active LN	3296	1	1	4	8	2.3	3.29204	1	64	1	1	0	0	1	1	1
Active non-renal	3299	1	1	0	8	1.6		1	23	1	1	0	0	0	0	1
Active LN	3300	0	1	8	10	1.8	23.8795	1	19
Active non-renal	3302	1	1	0	4	2		0	58	1	1	1	1	1	1	1
Active LN	3304	1	1	8	19	2.2	1.10619	1	40	1	1	0	0	0	0	1
Active non-renal	3306	0	1	0	3	2.1		1	31	1	1	0	1	0	1	0
Active LN	3307	1	1	8	12	2.2	1.1378	1	53	1	1	1	1	1	1	1
Active non-renal	3308	1	1	0	12	1.6		1	37	1	1	0	1	0	0	1
Active non-renal	3310	0	1	0	8	1.9		1	30	1	1	0	0	0	0	1
Active LN	3312	0	1	8	10	2.2	1.82409	1	37	1	0	0	0	0	0	1
Active LN	3313	1	1	12	23	2.1	1.72827	1	25
Active non-renal	3315	1	1	0	16	2.2		1	30	1	1	1	0	0	1	1
Active non-renal	3317	1	1	0	11	1.7		1	43
Active LN	3319	1	1	4	14	2	1.17	1	33	1	1	0	0	0	0	1
Active non-renal	3320	1	1	0	9	2		1	34	1	0	0	0	0	1	1
Active LN	3321	1	1	8	30	2.6	1.33	1	54	1	0	0	0	0	1	1
Active LN	3323	1	1	8	12	2	4.48249	1	69	1	1	1	0	0	0	0
Active LN	3324	1	1	8	12	2.2	4.14895	1	32	1	1	0	0	1	1	1
Active LN	3327	1	1	4	10	2.3	2.41888	1	40	1	1	0	0	1	1	1
Active LN	3328	1	0	4	6	1.6	0.970597	1	46	1	0	0	0	0	0	1
Active LN	3329	0	1	8	12	1.9	3.0303	1	60	1	1	0	0	0	0	1
Active LN	3332	1	1	8	16	2	1.75147	1	41	1	1	0	0	0	0	1
Active LN	3334	1	1	12	17	2	1.31	1	20	1	1	0	0	0	1	1
Active LN	3335	1	1	12	35	2.5	3.04529	1	48	1	0	0	0	0	0	1
Active non-renal	3336	1	1	0	14	1.9		1	27	1	1	0	0	0	0	1
Active non-renal	3337	1	1	0	8	1.4		1	34	1	0	0	0	0	0	1
Active LN	3339	0	1	8	10	1.8	3.48451	1	42	1	0	0	0	0	0	1
Active non-renal	3344	0	1	0	7	2.2		1	47	1	1	1	0	0	0	1
Active LN	3358	0	1	8	11	2.2	3.497	1	41	0	0	0	0	0	1	1
Active LN	3361	1	1	8	17	2.2	4.46	1	28	0	0	0	0	0	0	1
Active non-renal	3363	1	1	0	4	2		1	30	1	0	0	0	0	0	1
Active non-renal	3369	0	1	0	6	1.8		1	20	1	1	0	0	0	1	0
Active non-renal	3372	1	1	0	12	2.3		1	57	1	1	0	0	0	0	1
Active non-renal	3398	1	1	0	9	2.1		1	55	1	1	0	0	0	0	0
Inactive SLE	3399	1	1	0	4	0.4		1	45	1	0	0	0	0	0	1
Inactive SLE	3400	0	0	0	0	0.1		1	48	0	0	0	0	0	0	0
Inactive SLE	3401	0	1	0	2	0.2		1	52	0	0	0	0	0	0	1
Inactive SLE	3402	0	0	0	0	0.5		1	63	1	0	0	0	0	0	1
Inactive SLE	3403	0	0	0	0	0.1		1	69	1	1	0	0	0	0	1
Inactive SLE	3404	0	0	0	0	0.1		1	37	1	1	0	0	0	1	0
Inactive SLE	3405	1	1	0	5	0.5		1	41	1	1	0	0	0	0	1
Inactive SLE	3406	1	0	0	4	0.2		1	62	1	1	0	0	0	0	0
Inactive SLE	3408	0	0	0	0	0.1		1	34	1	1	1	0	0	0	0
Inactive SLE	3409	1	1	0	4	0.5		1	21
Inactive SLE	3411	0	1	0	2	0.1		1	37	1	1	0	0	0	0	1
Inactive SLE	3412	1	1	0	4	0.3		1	39	1	1	0	1	0	1	1
Inactive SLE	3413	1	0	0	2	0.2		0	52	1	1	0	0	0	0	0
Inactive SLE	3417	0	1	0	2	0.1		1	59	1	1	0	1	0	0	0
Inactive SLE	3418	1	0	0	2	0.1		1	44	1	1	0	0	0	0	1
Inactive SLE	3419	0	0	0	0	0.1		1	63	1	1	1	0	0	0	1
Inactive SLE	3420	0	0	0	2	0.1		1	57	1	1	1	0	0	0	1
Active non-renal	3422	1	1	0	20	2.3		0	33	0	0	0	0	0	0	1
Inactive SLE	3423	1	0	0	2	0.2		1	34	0	0	0	0	0	0	1
Inactive SLE	3424	0	1	0	2	0.1		1	49	0	0	0	0	0	0	0
Inactive SLE	3426	1	1	0	5	0.4		1	25	1	0	0	0	0	0	1
Inactive SLE	3428	1	0	0	4	0.2		1	42	1	1	1	0	1	1	1
Inactive SLE	3429	1	1	0	4	0.2		1	32	1	1	1	1	0	1	0
Inactive SLE	3430	0	0	0	0	0.1		1	43	1	1	0	0	0	0	1
Inactive SLE	3431	1	1	0	4	0.1		1	55	1	1	0	0	0	0	1
Inactive SLE	3432	0	0	0	0	0.1		1	49	0	0	0	0	0	0	1
Active non-renal	3437	1	1	0	7	1.4		1	31	1	0	0	0	0	0	1
Inactive SLE	3438	1	0	0	2	0.2		1	62	1	1	0	0	0	0	1
Inactive SLE	3441	0	1	0	2	0.1		1	39	1	1	0	1	0	1	1
Active non-renal	3442	1	1	0	12	1.6		1	34	1	0	0	0	0	0	1
Inactive SLE	3443	1	0	0	2	0.1		1	32	1	1	1	0	0	0	0
Inactive SLE	3444	0	0	0	0	0.1		1	32	1	1	1	0	0	0	0
Inactive SLE	3445	1	0	0	2	0.1		1	31	1	1	0	0	1	0	1
Inactive SLE	3446	0	0	0	2	0.1		1	41	1	1	0	0	0	0	1
Inactive SLE	3447	0	0	0	0	0.1		1	62	1	1	0	0	0	0	1
Inactive SLE	3448	1	0	0	4	0.3		0	60	1	1	0	0	0	1	1
Inactive SLE	3454	0	1	0	2	0.1		1	54	1	1	1	1	1	1	1
Inactive SLE	3456	1	1	0	5	0.5		1	41	1	0	0	0	0	0	1
Healthy ctrl	3458							1	31
Inactive SLE	3461	1	1	0	4	0.2		1	38	1	0	0	0	0	0	1
Inactive SLE	3468	1	1	0	4	0.2		1	31	1	1	1	1	0	1	1
Inactive SLE	3470		0	0	0	0.1		1	32	1	1	1	1	0	0	1
Active non-renal	3473	1	1	0	10	1.5		0	33	1	1	0	0	0	0	1
Inactive SLE	3475	1	0	0	2	0.2		1	33	1	1	0	1	0	0	1
Inactive SLE	3486	0	1	0	2	0.1		1	27	1	1	1	0	0	1	1
Inactive SLE	3487	0	1	0	2	0.1		1	44	1	1	1	0	0	0	1
Inactive SLE	3490	1	0	0	2	0.2		1	35	1	1	1	1	1	1	1
Inactive SLE	3491	0	0	0	2	0.1		1	60	1	1	1	1	0	0	1
Inactive SLE	3492	0	0	0	2	0.4		1	48	1	0	0	0	0	0	1
Inactive SLE	3493	0	0	0	0	0.1		1	30	1	1	0	0	0	0	0
Inactive SLE	3496	1	1	0	4	0.3		1	40	1	1	0	0	0	0	1
Inactive SLE	3497	0	1	0	2	0.1		1	58	1	1	0	0	0	0	0
Inactive SLE	3500	1	1	0	4	0.2		1	45	1	1	1	0	0	0	1
Inactive SLE	3501	0	1	0	2	0.2		1	58	1	1	0	0	1	1	0
Active LN	3505	1	1	8	15	2	9.50997	1	36	1	1	0	0	0	1	1
Active LN	3506	1	1	8	18	2.4	6.91222	1	53	1	1	1	0	0	1	1
Inactive SLE	3509	1	1	0	4	0.3		1	56	1	1	1	0	0	0	1
Inactive SLE	3510	0	0	0	0	0.1		1	58	1	0	0	0	0	0	1
Inactive SLE	3512	1	1	0	4	0.3		1	34	1	1	0	0	0	1	1
Inactive SLE	3513	1	1	0	4	0.2		1	46	1	0	0	0	0	0	1
Inactive SLE	3514	1	0	0	2	0.2		1	47	1	1	0	0	0	0	1
Inactive SLE	3515	1	0	0	5	0.5		1	25	1	0	0	0	0	0	1
Inactive SLE	3518	1	1	0	5	0.5		1	35	1	0	0	0	0	0	1
Inactive SLE	3520	0	0	0	0	0.1		1	33	0	0	0	0	0	0	1
Inactive SLE	3521	0	0	0	2	0.1		1	26	1	1	0	0	0	0	1
Inactive SLE	3522								30
Inactive SLE	3524	0	0	4	4	0.5		1	30	1	1	1	0	1	1	1
Inactive SLE	3526	1	1	0	5	0.4		1	47	0	0	0	0	0	0	1
Inactive SLE	3527	0	0	0	0	0.1		1	51	1	0	0	0	0	0	1
Inactive SLE	3529	0	1	0	2	0.2		1	35	0	1	0	0	0	0	0
Inactive SLE	3531	1	0	0	2	0.1		1	38	1	1	1	0	1	0	1
Inactive SLE	3532	0	0	0	2	0.5		1	56	1	0	0	0	0	0	1
Inactive SLE	3533	0	1	0	2	0.1		1	49	1	1	0	0	0	0	0
Inactive SLE	3538	0	0	0	0	0.1		1	31
Active LN	3541	1	1	4	8	1.9	0.726456	0	39	1	1	0	0	0	0	1
Inactive SLE	3543	1	0	0	2	0.3		1	48	1	1	0	0	1	0	1
Inactive SLE	3544	0	0	0	0	0.1		1	47	1	0	0	0	0	0	1
Inactive SLE	3545	0	0	0	0	0.1		1	53	1	1	0	0	0	0	1
Inactive SLE	3546	1	0	0	3	0.4		1	83
Inactive SLE	3548	0	1	0	2	0.3		1	35	0	0	0	0	0	0	1
Inactive SLE	3549	1	1	0	4	0.1		1	43	0	0	0	0	0	0	0
Inactive SLE	3550	1	1	0	4	0.2		1	44
Inactive SLE	3551	0	0	0	0	0.1		1	60	1	1	0	0	0	0	1
Inactive SLE	3554	0	0	0	0	0.1		1	54	1	0	0	0	0	0	0
Inactive SLE	3555	0	0	0	0	0.2		1	28	1	0	0	0	0	0	1
Inactive SLE	3556	0	0	0	0	0.1		1	24	1	1	1	0	0	1	1
Inactive SLE	3557	1	0	0	2	0.9		1	53	1	1	0	0	0	0	1
Healthy ctrl	3559							1	27
Active LN	3560	1	1	12	16	2.3	3.09201	1	36	0	0	0	0	0	0	1
Healthy ctrl	3561							1	36
Healthy ctrl	3562							0	23
Healthy ctrl	3565							1	23
Healthy ctrl	3585							1	23
Healthy ctrl	3586							0	25
Healthy ctrl	3587							1	28
Healthy ctrl	3588							1	26
Healthy ctrl	3590							1	28
Active LN	3591	1	1	8	17	2.1	2.09	1	38	1	1	0	0	0	1	1
Healthy ctrl	3592							1	25
Active LN	3593	1	1	8	21	2.3	2.68252	1	24	1	0	0	0	0	1	1
Healthy ctrl	3596							1	25
Healthy ctrl	3597							1	29

[truncated: 2 more sheets: Suppl Table 7, Suppl Figure 5]
